# Supplementary material for: The conserved microRNA‐229 family controls low‐insulin signaling and dietary restriction induced longevity through interactions with SKN‐1/NRF2
Source: Aging Cell. 2023 Feb 7;22(4):e13785. doi: 10.1111/acel.13785 (PMC10086521; doi:10.1111/acel.13785)
Supplement: Supplementary file 2 — Table S1. [file ACEL-22-e13785-s002.xlsm]

## Sheet: lm_rnaseq_deseq2
	Row.names	baseMean	log2FoldChange	lfcSE	stat	pvalue	padj	external_gene_name	entrezgene_id
5367	WBGene00007303	611.854	2.94445	0.177318	16.502	3.54929e-61	7.21109e-57	rnh-1.3	182229
8126	WBGene00010234	2582.29	1.88045	0.130906	14.3595	9.29221e-47	9.43949e-43	ttr-50	178092
7107	WBGene00009156	386.836	3.08361	0.215895	14.1114	3.23247e-45	2.18914e-41	clec-196	178506
6575	WBGene00008584	533.032	2.61978	0.195414	13.3414	1.32986e-40	6.75469e-37	irg-4	184206
12699	WBGene00015613	291.376	2.91918	0.222329	12.9524	2.27723e-38	9.25329e-35	C08F1.10	173549
18114	WBGene00021557	329.31	2.15252	0.1862	11.5044	1.25286e-30	4.24241e-27	Y45G5AM.5	178816
11160	WBGene00013508	382.018	1.99821	0.180185	11.0523	2.13582e-28	6.15561e-25	Y71A12B.11	173262
15467	WBGene00018606	200.457	2.47308	0.221254	11.041	2.42382e-28	6.15561e-25	F48E3.6	181008
16687	WBGene00019956	192.819	2.47026	0.225768	10.8073	3.17962e-27	7.17782e-24	fbxb-75	3565845
1557	WBGene00001976	477.953	1.74788	0.163809	10.6496	1.75061e-26	3.55672e-23	hmg-11	173805
7158	WBGene00009212	761.733	1.96232	0.18472	10.6082	2.72817e-26	5.03894e-23	atz-1	178186
14957	WBGene00018055	146.006	-2.39894	0.223683	-10.593	3.21089e-26	5.4363e-23	F35F10.5	185310
392	WBGene00000503	1797.26	2.42634	0.235091	10.3192	5.77197e-25	8.60087e-22	cht-1	180628
13142	WBGene00016088	487.021	2.48644	0.24016	10.3166	5.92667e-25	8.60087e-22	clec-266	180932
1512	WBGene00001922	296.94	-2.06987	0.202783	-10.1729	2.61908e-24	3.54745e-21	his-48	178049
17051	WBGene00020362	91.1136	2.66412	0.25534	10.0386	1.03161e-23	1.30995e-20	fbxb-10	188288
16911	WBGene00020205	454.972	2.30293	0.228906	10.0261	1.17024e-23	1.39857e-20	arrd-1	173454
16891	WBGene00020183	488.009	1.56525	0.156347	9.99725	1.5668e-23	1.76848e-20	T03D3.5	178743
12253	WBGene00015112	502.513	1.74168	0.175466	9.909	3.80439e-23	4.0681e-20	B0281.5	181899
6514	WBGene00008519	121.963	2.46789	0.246155	9.81545	9.66042e-23	9.81353e-20	cyp-13B1	181462
20964	WBGene00185078	356.938	1.82016	0.185177	9.80204	1.10329e-22	1.06741e-19	F40G9.17	13188172
575	WBGene00000719	78.8166	2.8442	0.275577	9.73239	2.19383e-22	2.026e-19	col-146	188178
8702	WBGene00010850	287.441	-5.3366	0.303571	-9.57939	9.76166e-22	8.62294e-19	M04C3.1	3565716
15855	WBGene00019035	167.758	2.04831	0.212117	9.57352	1.03326e-21	8.747e-19	fbxb-26	186508
18032	WBGene00021468	1834.37	1.65624	0.17542	9.43817	3.79362e-21	3.083e-18	epg-2	171787
17129	WBGene00020445	284.59	2.30074	0.242701	9.42455	4.31939e-21	3.37527e-18	T12B3.2	188439
12697	WBGene00015610	257.59	1.66874	0.179475	9.26764	1.90316e-20	1.4321e-17	C08F1.6	173550
9288	WBGene00011475	310.059	1.97666	0.214597	9.17728	4.42126e-20	3.2081e-17	T05D4.2	188126
16683	WBGene00019952	133.659	2.09745	0.230259	9.00721	2.11371e-19	1.48084e-16	fbxb-74	177210
16793	WBGene00020073	518.72	1.89058	0.210064	8.98296	2.63568e-19	1.78497e-16	sdz-28	173569
16449	WBGene00019700	196.742	1.79457	0.200427	8.90889	5.15462e-19	3.37827e-16	btb-11	173481
5931	WBGene00007904	399.558	1.86758	0.210503	8.85033	8.72614e-19	5.54028e-16	C33G3.4	181517
5059	WBGene00006956	109.428	2.45439	0.278424	8.63373	5.9383e-18	3.65602e-15	wrt-10	174224
6836	WBGene00008862	527.343	1.96806	0.227677	8.62948	6.16319e-18	3.68287e-15	F15D4.5	174969
10905	WBGene00013233	166.748	1.84445	0.212571	8.61897	6.75581e-18	3.92165e-15	sdz-33	176621
15312	WBGene00018435	197.208	1.73475	0.200482	8.61322	7.10394e-18	4.00918e-15	btb-9	185768
13879	WBGene00016886	90.0278	2.17973	0.248899	8.58262	9.27369e-18	4.95825e-15	fbxb-96	259420
14177	WBGene00017208	99.0116	2.1854	0.250157	8.58271	9.26613e-18	4.95825e-15	fbxb-35	173563
16452	WBGene00019704	121.363	1.93941	0.226349	8.47781	2.29481e-17	1.19548e-14	fbxb-40	173487
15860	WBGene00019040	70.9942	2.45992	0.284557	8.32991	8.09053e-17	4.10938e-14	fbxb-19	186514
16105	WBGene00019313	175.497	1.67955	0.205867	8.1189	4.70425e-16	2.33113e-13	btb-10	173489
5902	WBGene00007873	96.9329	4.13519	0.316292	8.06694	7.20808e-16	3.48682e-13	dod-21	183134
20537	WBGene00045411	83.1947	-4.02167	0.319857	-8.03441	9.40273e-16	4.44268e-13	C25F9.11	6418698
18426	WBGene00021913	666.553	1.87378	0.2331	8.02993	9.75253e-16	4.50323e-13	cec-8	175202
339	WBGene00000443	872.27	1.32502	0.165189	8.01719	1.08187e-15	4.88454e-13	ceh-20	3565545
13596	WBGene00016578	259.776	1.96821	0.245254	7.99356	1.31094e-15	5.79009e-13	sdz-5	353390
873	WBGene00001075	90.4035	2.41469	0.29648	7.96394	1.66652e-15	7.20396e-13	dpy-14	172410
6761	WBGene00008784	383.245	1.66187	0.208361	7.9603	1.71626e-15	7.26442e-13	F14B6.3	173104
9755	WBGene00011977	1653.35	1.22936	0.154973	7.93104	2.1731e-15	9.01037e-13	T24B8.3	174444
16531	WBGene00019788	425.401	1.50029	0.190368	7.86933	3.56551e-15	1.44881e-12	M116.1	177641
16352	WBGene00019591	79.2749	2.02966	0.253707	7.85046	4.14508e-15	1.65129e-12	fbxc-25	187235
11070	WBGene00013409	83.6538	2.06608	0.2612	7.76571	8.11872e-15	3.17208e-12	fbxb-56	173274
7042	WBGene00009089	128.442	1.98577	0.255088	7.71204	1.23823e-14	4.74661e-12	jmjd-3.2	181543
3139	WBGene00004813	1068.8	1.25115	0.162816	7.68156	1.57166e-14	5.80573e-12	skr-7	178840
9018	WBGene00011185	231.1	-1.4768	0.191868	-7.6823	1.56251e-14	5.80573e-12	R10D12.1	179888
8003	WBGene00010100	84.3206	2.00503	0.258713	7.62229	2.49222e-14	9.04187e-12	F55C9.3	186291
3145	WBGene00004819	435.324	1.36361	0.179535	7.58642	3.28855e-14	1.17216e-11	skr-13	178493
6487	WBGene00008492	388.796	1.56309	0.206381	7.56283	3.94403e-14	1.38157e-11	F01D5.1	175049
9604	WBGene00011812	84.5869	1.93987	0.253161	7.54582	4.4945e-14	1.54771e-11	T16H12.2	188559
9837	WBGene00012063	100.584	1.76125	0.233015	7.48188	7.32645e-14	2.48086e-11	fbxb-1	188946
18806	WBGene00022349	165.131	2.08383	0.277868	7.45079	9.27829e-14	3.09028e-11	Y82E9BR.17	259490
10607	WBGene00012899	198.792	1.50976	0.2032	7.40541	1.30744e-13	4.28439e-11	Y46G5A.7	174904
4556	WBGene00006366	188.83	2.27599	0.309056	7.37028	1.7027e-13	5.49107e-11	sym-1	181555
15002	WBGene00018103	58.8615	2.12556	0.281818	7.32438	2.39998e-13	7.6188e-11	F36H5.4	173544
18127	WBGene00021576	286.412	1.9282	0.263626	7.29816	2.91735e-13	9.11874e-11	fbxc-51	173467
358	WBGene00000463	155.295	1.55334	0.213184	7.25422	4.0398e-13	1.24359e-10	ceh-43	175581
266	WBGene00000301	2611.56	1.45294	0.20047	7.24705	4.25937e-13	1.29161e-10	cav-1	177815
18243	WBGene00021709	1586.68	1.02141	0.141014	7.24218	4.41523e-13	1.31918e-10	ugt-29	178581
1515	WBGene00001932	52.196	3.3797	0.327322	7.23491	4.65831e-13	1.37164e-10	his-58	186251
11751	WBGene00014159	107.769	1.92615	0.264727	7.20813	5.67235e-13	1.6281e-10	arrd-4	174540
15859	WBGene00019039	63.7625	2.24343	0.302371	7.20772	5.68959e-13	1.6281e-10	fbxb-18	186513
576	WBGene00000720	127.63	2.21347	0.305684	7.20444	5.82835e-13	1.64465e-10	col-147	179351
14176	WBGene00017207	55.4178	2.09794	0.283199	7.18744	6.60185e-13	1.8252e-10	fbxb-6	184141
15360	WBGene00018489	81.1059	1.96728	0.269565	7.18649	6.64787e-13	1.8252e-10	F46E10.2	179042
11439	WBGene00013816	46.4871	2.09773	0.283956	7.11213	1.14268e-12	3.09544e-10	Y116F11A.1	180297
18252	WBGene00021719	108.237	1.73327	0.241831	7.10681	1.18759e-12	3.17477e-10	fbxb-104	173692
17210	WBGene00020537	131.914	1.75562	0.245642	7.09883	1.25819e-12	3.31981e-10	fbxb-37	188547
5211	WBGene00007139	233.027	1.83573	0.258341	7.08467	1.39378e-12	3.63045e-10	mnp-1	175564
6664	WBGene00008677	1120.04	-1.32904	0.188067	-7.06544	1.60113e-12	4.11774e-10	F11A5.9	180085
15155	WBGene00018268	327.743	-1.51816	0.21533	-7.04235	1.8902e-12	4.80039e-10	F41C3.2	173821
1522	WBGene00001939	290.764	-1.52137	0.215931	-7.03676	1.96755e-12	4.89925e-10	his-65	186671
19965	WBGene00044417	44.454	2.15699	0.293766	7.03607	1.97735e-12	4.89925e-10	C08F1.11	3564791
15863	WBGene00019043	71.6057	1.91659	0.268436	7.0254	2.1346e-12	5.22514e-10	fbxc-26	186516
639	WBGene00000784	2920.21	-1.64524	0.235054	-7.00132	2.53566e-12	6.13298e-10	cpr-4	179053
8364	WBGene00010495	347.333	1.66448	0.237777	6.98655	2.81725e-12	6.73389e-10	K02B12.2	186868
12613	WBGene00015518	220.592	1.44326	0.206451	6.97286	3.10568e-12	7.337e-10	C06E1.1	176205
2577	WBGene00003977	1848.78	1.1652	0.16725	6.96564	3.26918e-12	7.63447e-10	pes-2.1	173025
1493	WBGene00001898	778.189	1.74146	0.250816	6.94231	3.85752e-12	8.90606e-10	his-24	181545
8799	WBGene00010953	732.282	-1.72436	0.250004	-6.89676	5.32016e-12	1.21449e-09	clec-190	178423
3140	WBGene00004814	701.44	1.31442	0.191311	6.86638	6.58521e-12	1.48658e-09	skr-8	178495
10906	WBGene00013234	131.445	1.46624	0.21267	6.86095	6.84031e-12	1.52719e-09	fbxb-24	190328
10002	WBGene00012239	416.792	1.62096	0.23605	6.85751	7.00689e-12	1.54738e-09	W04A8.4	173253
18024	WBGene00021458	189.126	1.42855	0.207948	6.84881	7.4469e-12	1.62687e-09	Y39G10AL.1	171783
20554	WBGene00045461	30.008	-3.13895	0.329114	-6.81534	9.40432e-12	2.03263e-09	C25F9.14	6418699
16654	WBGene00019921	42.2214	2.08677	0.295505	6.78048	1.19778e-11	2.56161e-09	fbxc-34	187667
20771	WBGene00077593	304.771	1.53504	0.226195	6.77455	1.24796e-11	2.64112e-09	C49G7.12	6418710
7477	WBGene00009546	130.827	1.52002	0.223389	6.76831	1.30298e-11	2.72914e-09	fbxb-3	185478
874	WBGene00001076	170.918	1.61555	0.238917	6.73549	1.6338e-11	3.38714e-09	dpy-17	175696
13371	WBGene00016337	60.5908	1.84978	0.270033	6.72151	1.79848e-11	3.69088e-09	fbxb-38	183152
17809	WBGene00021204	45.3783	2.05375	0.296117	6.6995	2.09128e-11	4.24885e-09	fbxb-77	189469
2165	WBGene00003511	1449.01	-1.10449	0.164977	-6.69406	2.17069e-11	4.36653e-09	mxl-3	181457
21530	WBGene00219796	130.367	1.452	0.217563	6.64127	3.10994e-11	6.19457e-09	C03D6.9	24104154
1562	WBGene00001981	117.075	1.47383	0.221202	6.62827	3.39642e-11	6.69952e-09	hnd-1	183457
15225	WBGene00018343	624.433	1.76631	0.267259	6.60974	3.85e-11	7.44956e-09	F42A10.7	175875
20893	WBGene00077772	143.823	1.43473	0.216149	6.61054	3.82932e-11	7.44956e-09	T02G6.10	NA
7364	WBGene00009429	276.522	1.39877	0.211455	6.60479	3.98073e-11	7.62986e-09	irg-5	185307
15315	WBGene00018438	495.324	1.06161	0.160697	6.60247	4.04372e-11	7.67815e-09	btb-6	173539
13341	WBGene00016307	175.321	1.68942	0.254907	6.60004	4.11047e-11	7.73264e-09	fbxc-18	183117
7298	WBGene00009361	196.124	1.51205	0.229282	6.57652	4.8159e-11	8.89497e-09	F33E2.5	173129
20318	WBGene00044922	121.518	-1.72802	0.261539	-6.57713	4.79605e-11	8.89497e-09	Y43C5A.7	4927022
8625	WBGene00010769	413.099	1.30322	0.198417	6.56204	5.30771e-11	9.71502e-09	asah-1	173120
115	WBGene00000133	328.823	-1.35388	0.206211	-6.55972	5.39104e-11	9.77945e-09	amt-1	180729
13572	WBGene00016549	35.8642	2.08475	0.303128	6.54865	5.80586e-11	1.04387e-08	C40A11.6	173572
15862	WBGene00019042	96.3967	1.61097	0.244376	6.53833	6.2209e-11	1.10868e-08	fbxc-21	186515
5770	WBGene00007728	24.2931	-2.90243	0.331941	-6.53052	6.55411e-11	1.15791e-08	C25F9.9	182908
20016	WBGene00044472	25.4329	-2.34388	0.32502	-6.51021	7.50481e-11	1.31444e-08	dct-8	3896783
14434	WBGene00017481	244.724	1.23423	0.190723	6.46031	1.04487e-10	1.81442e-08	F15B10.3	177423
15861	WBGene00019041	57.9467	1.77673	0.270377	6.45252	1.10007e-10	1.89407e-08	fbxc-22	173538
12694	WBGene00015607	74.4893	1.68678	0.259043	6.43387	1.24392e-10	2.10605e-08	fbxb-13	182411
21772	WBGene00270293	43.3795	1.89467	0.285842	6.43396	1.2432e-10	2.10605e-08	F36H5.17	28661649
19651	WBGene00044066	107.837	1.58648	0.245437	6.42275	1.33832e-10	2.24717e-08	fbxb-66	189784
1460	WBGene00001854	438.763	1.67838	0.261608	6.41225	1.43386e-10	2.38785e-08	hil-3	181073
16656	WBGene00019923	79.3506	1.6563	0.256206	6.39961	1.55772e-10	2.57302e-08	fbxc-29	173474
13570	WBGene00016547	35.251	2.11692	0.320001	6.31275	2.74119e-10	4.49136e-08	C40A11.4	173571
652	WBGene00000799	664.039	1.00031	0.158903	6.2926	3.12193e-10	5.07426e-08	crn-6	176316
14658	WBGene00017726	101.395	-1.46893	0.232762	-6.28512	3.2761e-10	5.28259e-08	F22H10.2	184872
16451	WBGene00019703	132.057	1.41129	0.22388	6.27859	3.41663e-10	5.4231e-08	fbxb-41	173484
17522	WBGene00020881	72.9366	-1.88299	0.297387	-6.27896	3.40842e-10	5.4231e-08	T28A11.19	189024
15314	WBGene00018437	157.107	1.47597	0.234406	6.27623	3.4688e-10	5.46323e-08	btb-8	173540
188	WBGene00000212	496.215	1.19728	0.190855	6.26895	3.63494e-10	5.68085e-08	asm-2	181323
9249	WBGene00011432	302.461	1.45102	0.232431	6.23255	4.58903e-10	7.06329e-08	sdz-30	173198
13392	WBGene00016359	87.6039	1.74346	0.277039	6.23354	4.56004e-10	7.06329e-08	fbxb-88	173831
16453	WBGene00019705	62.6627	1.7237	0.272815	6.23054	4.64832e-10	7.10074e-08	fbxb-45	173485
12659	WBGene00015569	472.922	1.43729	0.230915	6.2188	5.00987e-10	7.59593e-08	C07D10.5	174209
14437	WBGene00017484	362.773	-1.61396	0.259623	-6.21399	5.16549e-10	7.77387e-08	F15E6.3	177195
3146	WBGene00004820	454.072	0.983414	0.158462	6.20265	5.55188e-10	8.29393e-08	skr-14	178839
5798	WBGene00007758	378.209	1.2296	0.198634	6.18493	6.21306e-10	9.21393e-08	C27A7.8	3565832
16660	WBGene00019927	53.3536	1.73215	0.276392	6.1581	7.36212e-10	1.08388e-07	fbxc-24	187670
14859	WBGene00017949	38.5599	1.9502	0.307698	6.12766	8.91795e-10	1.3035e-07	F31D5.6	185153
14964	WBGene00018062	38.8821	-1.90211	0.303397	-6.12367	9.14418e-10	1.32702e-07	F35F10.13	185316
8004	WBGene00010101	61.776	1.71753	0.276765	6.1122	9.82652e-10	1.41592e-07	fbxb-57	186292
16655	WBGene00019922	226.76	1.25822	0.205861	6.09995	1.06103e-09	1.5181e-07	fbxc-28	187668
13065	WBGene00016003	183.511	-1.41133	0.231255	-6.09134	1.11968e-09	1.59081e-07	C18H9.5	174104
13342	WBGene00016308	34.7461	1.95565	0.309995	6.06113	1.35168e-09	1.90708e-07	C32B5.15	183118
10094	WBGene00012339	634.953	-0.953653	0.157505	-6.05332	1.41893e-09	1.98816e-07	W07G4.5	179791
5353	WBGene00007288	52.1183	1.88953	0.306238	6.04745	1.47159e-09	2.04782e-07	C04A11.5	3565535
5565	WBGene00007507	437.578	-1.26264	0.208775	-6.04466	1.4973e-09	2.06943e-07	C10C5.3	177767
18259	WBGene00021726	79.6166	1.51863	0.249567	6.03355	1.60392e-09	2.20182e-07	bath-10	173680
13127	WBGene00016071	79.8591	1.62834	0.268374	6.01287	1.8227e-09	2.48535e-07	C24H12.1	182866
1697	WBGene00002124	825.818	0.963119	0.160484	5.99978	1.9758e-09	2.67615e-07	inx-2	181318
6032	WBGene00008010	103.138	1.69836	0.281379	5.99463	2.03952e-09	2.74417e-07	C38D9.2	183313
7167	WBGene00009221	1428.77	-1.03341	0.172824	-5.97902	2.24481e-09	3.00051e-07	acs-2	3565680
9838	WBGene00012064	30.1163	1.95897	0.312325	5.97431	2.31065e-09	3.06833e-07	fbxb-115	188947
16557	WBGene00019817	86.8066	1.44963	0.241226	5.96792	2.40293e-09	3.17016e-07	R02C2.6	178551
14441	WBGene00017488	45.1946	-1.95345	0.323848	-5.96253	2.48355e-09	3.25538e-07	dct-7	184536
4706	WBGene00006547	175.903	1.20226	0.201281	5.95962	2.52826e-09	3.29274e-07	tbx-11	185575
5867	WBGene00007836	1418.31	1.30053	0.218623	5.9482	2.71101e-09	3.50826e-07	C31C9.2	175012
8008	WBGene00010105	51.4528	1.69272	0.280518	5.93774	2.88979e-09	3.71594e-07	fbxb-62	186296
275	WBGene00000373	1996.65	0.943031	0.158972	5.9315	3.00183e-09	3.81176e-07	cyp-14A5	178926
10949	WBGene00013280	56.6265	1.64183	0.273012	5.93202	2.99224e-09	3.81176e-07	Y57A10C.1	174880
21091	WBGene00194803	24.0034	-1.93933	0.332422	-5.92931	3.04208e-09	3.83888e-07	C25F9.16	13218529
21560	WBGene00235158	184.783	1.27231	0.214951	5.90499	3.52674e-09	4.42301e-07	Y37E3.30	24105068
9795	WBGene00012021	259.002	1.11831	0.189273	5.90097	3.61375e-09	4.50432e-07	T25E12.6	180118
16188	WBGene00019407	172.264	1.12252	0.190467	5.88134	4.06948e-09	5.04144e-07	lect-2	173978
1523	WBGene00001940	120.454	-1.64081	0.278805	-5.87003	4.35717e-09	5.36512e-07	his-66	186670
15093	WBGene00018204	110.374	1.32589	0.224843	5.86894	4.38592e-09	5.368e-07	F39F10.4	181738
2071	WBGene00003377	26.7149	2.04541	0.326196	5.86611	4.46138e-09	5.42765e-07	mls-2	180751
2597	WBGene00004000	2817.67	1.29157	0.220542	5.85643	4.72927e-09	5.71932e-07	pgp-6	181278
13135	WBGene00016080	40.2015	1.90525	0.318644	5.83028	5.53337e-09	6.65215e-07	C24H12.11	NA
6759	WBGene00008782	140.221	1.20955	0.207681	5.80705	6.35813e-09	7.59871e-07	sdz-14	173101
2282	WBGene00003633	213.908	-1.54971	0.266706	-5.8041	6.47134e-09	7.68879e-07	nhr-43	178121
15595	WBGene00018746	128.738	1.27995	0.220011	5.79653	6.77021e-09	7.99711e-07	fbxb-103	186158
8005	WBGene00010102	43.6468	1.68715	0.285537	5.79191	6.95925e-09	8.17289e-07	F55C9.5	186293
448	WBGene00000562	179.506	1.6333	0.281388	5.78986	7.0446e-09	8.22558e-07	cng-1	180004
5886	WBGene00007857	688.402	0.892013	0.154285	5.77972	7.48232e-09	8.68676e-07	C31H5.6	172725
748	WBGene00000928	60.433	1.58906	0.272381	5.7637	8.22895e-09	9.49929e-07	dao-2	173793
7693	WBGene00009773	118.346	-1.76642	0.306665	-5.75971	8.42572e-09	9.67149e-07	lipl-2	185840
7705	WBGene00009785	325.942	-1.20776	0.209629	-5.75695	8.5646e-09	9.77567e-07	F46C5.10	259451
13343	WBGene00016309	140.43	1.4729	0.255516	5.74071	9.42781e-09	1.06414e-06	sdz-4	183119
13756	WBGene00016752	19.4501	2.09247	0.335437	5.7416	9.37868e-09	1.06414e-06	C48E7.7	172316
929	WBGene00001150	103.071	1.43582	0.248896	5.73951	9.4951e-09	1.06581e-06	ech-1.1	180037
14452	WBGene00017501	2496.13	-1.4381	0.251925	-5.71085	1.12412e-08	1.25487e-06	pud-3	178711
16554	WBGene00019814	101.91	1.28006	0.224187	5.68283	1.32484e-08	1.47086e-06	R02C2.1	178550
10024	WBGene00012261	68.8476	1.80857	0.316335	5.68032	1.34445e-08	1.48452e-06	lpr-3	181295
14218	WBGene00017251	68.5673	1.60063	0.27886	5.67749	1.36683e-08	1.50108e-06	fbxb-105	184178
17284	WBGene00020616	39.1813	-1.69622	0.29399	-5.67446	1.3913e-08	1.51974e-06	T20D4.10	188646
14381	WBGene00017423	556.376	1.34969	0.237893	5.6706	1.423e-08	1.54604e-06	F13C5.2	180410
8771	WBGene00010925	79.9789	1.36962	0.240585	5.65272	1.57927e-08	1.70246e-06	M153.2	187483
16651	WBGene00019918	182.929	1.27842	0.225672	5.65224	1.58372e-08	1.70246e-06	fbxc-36	173475
3142	WBGene00004816	531.346	1.22113	0.216702	5.63131	1.78844e-08	1.91241e-06	skr-10	178447
10902	WBGene00013230	67.4691	1.43206	0.252211	5.62587	1.84573e-08	1.96333e-06	fbxb-22	190327
12674	WBGene00015587	117.888	1.22803	0.217623	5.62229	1.88444e-08	1.99407e-06	lido-2	181750
782	WBGene00000972	86.7297	1.44015	0.255272	5.60559	2.07552e-08	2.18489e-06	dhs-8	175108
1194	WBGene00001555	43.5585	1.75091	0.306634	5.59968	2.14751e-08	2.24902e-06	gcy-35	173202
14220	WBGene00017253	104.772	1.24769	0.221978	5.59668	2.18497e-08	2.27652e-06	sdz-9	173622
9530	WBGene00011733	255.804	-1.33767	0.239105	-5.59018	2.26833e-08	2.3513e-06	T12D8.5	176797
1435	WBGene00001820	204.629	1.31056	0.234194	5.58544	2.33105e-08	2.39444e-06	ham-1	178205
3276	WBGene00005003	866.407	0.923418	0.165298	5.58526	2.33351e-08	2.39444e-06	spp-18	185015
17887	WBGene00021299	104.896	1.2423	0.222207	5.56741	2.58561e-08	2.63979e-06	Y27F2A.8	3565506
16195	WBGene00019414	44.6031	1.62079	0.286268	5.56647	2.59953e-08	2.64073e-06	fbxb-51	187033
321	WBGene00000425	147.453	1.36698	0.245	5.56454	2.62838e-08	2.65675e-06	ced-11	176288
13544	WBGene00016520	276.131	1.23651	0.223316	5.5295	3.21136e-08	3.22996e-06	C39B5.2	175348
5147	WBGene00007071	1328.57	1.54183	0.279472	5.52364	3.32046e-08	3.32324e-06	AC3.5	179447
5687	WBGene00007642	221.369	1.39611	0.252978	5.50784	3.63273e-08	3.61795e-06	C17E4.2	172766
9062	WBGene00011231	257.144	1.11195	0.2027	5.47855	4.28818e-08	4.2499e-06	R11A5.3	172555
5549	WBGene00007489	47.9644	1.5269	0.275862	5.4541	4.92212e-08	4.8545e-06	C09G5.7	182461
1440	WBGene00001828	34.1108	1.8385	0.335523	5.45049	5.02313e-08	4.93019e-06	hch-1	181564
7093	WBGene00009142	1226.74	-1.14925	0.210907	-5.44868	5.07452e-08	4.95668e-06	F26A3.4	172525
14093	WBGene00017116	51.8707	1.71601	0.312875	5.42091	5.9295e-08	5.7641e-06	fbxb-78	184032
18484	WBGene00021979	1147.68	1.13169	0.209057	5.41221	6.22517e-08	6.0227e-06	Y58A7A.5	190383
2644	WBGene00004052	517.909	1.65078	0.306895	5.40231	6.57878e-08	6.33464e-06	parg-2	186765
9839	WBGene00012065	58.7224	1.53569	0.281579	5.39401	6.89018e-08	6.60319e-06	fbxb-2	188948
17436	WBGene00020788	1074.4	0.865399	0.160667	5.38551	7.22387e-08	6.89049e-06	nep-22	181144
5012	WBGene00006902	590.036	0.956181	0.177511	5.3845	7.2647e-08	6.89071e-06	vet-6	173191
13332	WBGene00016298	46.3855	1.58449	0.289636	5.38383	7.29194e-08	6.89071e-06	fbxc-14	183109
18595	WBGene00022112	80.5689	1.44716	0.267365	5.37819	7.52397e-08	7.07706e-06	Y71F9AL.7	171858
7926	WBGene00010019	113.074	1.15877	0.215207	5.36709	8.00155e-08	7.49159e-06	F54B8.4	186201
18886	WBGene00022441	33.8317	1.66755	0.302785	5.36558	8.06895e-08	7.52004e-06	Y110A2AL.4	173630
1602	WBGene00002026	144.046	-1.70918	0.322223	-5.34747	8.91913e-08	8.27442e-06	hsp-70	172757
20335	WBGene00044998	22.2314	-1.80766	0.325184	-5.34608	8.98776e-08	8.3002e-06	M199.9	4927032
20015	WBGene00044471	17.4853	-1.91394	0.332892	-5.33825	9.38504e-08	8.62787e-06	F56D6.9	3896765
18132	WBGene00021581	104.283	1.41705	0.265873	5.30879	1.10353e-07	1.00993e-05	clec-70	189944
6489	WBGene00008494	157.34	1.04629	0.19778	5.28009	1.29122e-07	1.1764e-05	F01D5.3	184057
911	WBGene00001119	123.682	1.12422	0.212496	5.27527	1.32558e-07	1.20232e-05	dyf-3	177107
15104	WBGene00018215	51.2611	1.57344	0.294678	5.26901	1.37162e-07	1.23855e-05	igcm-1	180433
21013	WBGene00194650	199.596	1.04813	0.198904	5.26227	1.4229e-07	1.27916e-05	C36A4.14	NA
8663	WBGene00010808	585.433	0.851919	0.161979	5.25756	1.45977e-07	1.30653e-05	sepa-1	173196
13251	WBGene00016204	138.406	1.18707	0.225325	5.2557	1.47464e-07	1.31405e-05	gsto-1	183000
896	WBGene00001103	74.8292	1.36829	0.259836	5.23143	1.68207e-07	1.49234e-05	dsl-1	176939
4599	WBGene00006416	30.159	1.76168	0.329768	5.22573	1.73469e-07	1.53233e-05	sams-5	177389
17223	WBGene00020551	126.163	-1.21987	0.233361	-5.21769	1.81168e-07	1.59342e-05	T17H7.7	175229
352	WBGene00000457	30.3529	1.64702	0.308243	5.19693	2.02607e-07	1.7743e-05	ceh-36	181529
9704	WBGene00011925	80.5909	1.37061	0.262435	5.18925	2.11143e-07	1.84111e-05	T22C8.4	188732
6910	WBGene00008944	1294.44	-0.855532	0.165231	-5.17742	2.24978e-07	1.95337e-05	F19B2.5	180319
1510	WBGene00001920	123.576	-1.28056	0.248493	-5.14288	2.70566e-07	2.33918e-05	his-46	178050
1642	WBGene00002067	63.9029	1.49023	0.287669	5.13906	2.76118e-07	2.37707e-05	ifp-1	181182
14110	WBGene00017133	137.815	1.47491	0.286417	5.13672	2.79576e-07	2.38662e-05	EEED8.2	173923
15436	WBGene00018568	411.048	0.922335	0.179452	5.13702	2.79128e-07	2.38662e-05	F47E1.4	181146
8009	WBGene00010106	51.4542	1.51642	0.29163	5.13359	2.84267e-07	2.4165e-05	fbxb-61	186298
21643	WBGene00235353	57.5074	1.40893	0.271958	5.13255	2.85848e-07	2.41982e-05	Y67D8C.23	NA
7345	WBGene00009410	20.3806	1.78602	0.329578	5.12429	2.98662e-07	2.5074e-05	F35E2.2	185285
17285	WBGene00020617	142.507	-1.26926	0.247279	-5.12445	2.98402e-07	2.5074e-05	T20D4.11	188647
8497	WBGene00010633	20.0738	1.87814	0.336106	5.1107	3.20966e-07	2.68357e-05	nspd-2	177831
701	WBGene00000870	201.965	1.08265	0.212566	5.08627	3.65166e-07	3.04061e-05	cyd-1	174941
21374	WBGene00206519	23.6071	1.69686	0.322217	5.06458	4.09294e-07	3.39414e-05	F36H5.13	13183734
12829	WBGene00015752	1413.13	0.926399	0.182946	5.06313	4.12419e-07	3.40614e-05	C14B9.2	176147
21401	WBGene00219217	84.1379	1.45432	0.285765	5.05788	4.23949e-07	3.4872e-05	C08F8.15	13198072
21971	WBGene00304173	35.7838	1.53592	0.298027	5.05707	4.25739e-07	3.4878e-05	F07E5.13	NA
11138	WBGene00013484	149.962	-1.28695	0.254383	-5.05108	4.39329e-07	3.58468e-05	Y69H2.9	190559
2273	WBGene00003623	69.4322	1.40033	0.275857	5.04321	4.57782e-07	3.7203e-05	nhr-25	181432
1521	WBGene00001938	132.431	-1.29931	0.257688	-5.03368	4.81152e-07	3.89465e-05	his-64	178066
9009	WBGene00011176	34.8086	1.67905	0.331987	5.02766	4.96502e-07	4.00295e-05	R09E10.6	177916
17532	WBGene00020891	1207.58	-1.27782	0.254267	-5.02686	4.98573e-07	4.00376e-05	T28C12.4	179017
15356	WBGene00018485	149.922	1.0962	0.218048	5.01769	5.22966e-07	4.18311e-05	F46C8.3	181011
2886	WBGene00004335	40.0025	1.5297	0.300381	5.01612	5.27251e-07	4.18444e-05	ref-2	183539
14438	WBGene00017485	553.326	-1.02572	0.204444	-5.01625	5.26907e-07	4.18444e-05	F15E6.4	177193
1050	WBGene00001390	1744.49	0.898075	0.179312	5.00811	5.49661e-07	4.34532e-05	far-6	189096
18582	WBGene00022096	122.696	1.38221	0.275377	5.00698	5.52906e-07	4.35403e-05	Y69A2AR.25	190546
14349	WBGene00017390	275.91	-0.932095	0.1861	-5.0059	5.56026e-07	4.36169e-05	F12A10.1	184370
20368	WBGene00045058	99.2143	1.32138	0.263179	5.00064	5.71396e-07	4.46502e-05	gadr-5	4927064
19874	WBGene00044314	44.5507	1.45377	0.287174	4.99556	5.86652e-07	4.56667e-05	fbxb-33	3565241
19225	WBGene00022816	149.747	1.38556	0.277425	4.98296	6.26182e-07	4.85578e-05	fbn-1	176076
1962	WBGene00003095	163.765	-1.25488	0.251901	-4.97662	6.47028e-07	4.99835e-05	lys-6	178087
3153	WBGene00004827	152.937	1.40251	0.282247	4.96033	7.03735e-07	5.41583e-05	skr-21	181447
9815	WBGene00012041	54.8474	1.41984	0.285045	4.93424	8.04641e-07	6.16901e-05	T26E3.8	173135
21195	WBGene00195077	35.4172	1.5735	0.313256	4.93121	8.1721e-07	6.24182e-05	T24E12.13	13184485
12538	WBGene00015433	134.105	-1.04926	0.212699	-4.92632	8.37931e-07	6.37612e-05	C04E12.2	182208
11519	WBGene00013904	196.414	-0.952467	0.193456	-4.91942	8.68005e-07	6.58032e-05	ugt-6	179755
12663	WBGene00015574	109.602	1.09801	0.223012	4.90805	9.19853e-07	6.9448e-05	irg-1	182379
13195	WBGene00016146	32.1569	1.58064	0.315416	4.9074	9.2292e-07	6.9448e-05	C26F1.1	179157
17291	WBGene00020624	19.2102	1.69472	0.328543	4.90429	9.37665e-07	7.02972e-05	T20D4.19	188654
2572	WBGene00003968	105.796	-1.33776	0.272316	-4.90321	9.42839e-07	7.04252e-05	peb-1	180532
20197	WBGene00044694	82.7458	1.22934	0.249768	4.8982	9.67199e-07	7.19801e-05	fbxb-90	4363043
8111	WBGene00010219	49.875	1.33908	0.270976	4.89123	1.00207e-06	7.43029e-05	F57G9.3	174879
7607	WBGene00009681	45.1157	1.61713	0.330614	4.88739	1.0218e-06	7.54909e-05	gipc-2	177865
18946	WBGene00022508	265.099	-0.976846	0.199887	-4.88495	1.03455e-06	7.61554e-05	ZC53.1	191066
13486	WBGene00016458	731.273	0.78144	0.160156	4.87819	1.07063e-06	7.85271e-05	C35E7.6	183243
18483	WBGene00021978	303.167	1.39674	0.286598	4.87415	1.09277e-06	7.98629e-05	Y58A7A.4	3565089
13485	WBGene00016457	1594.43	1.09272	0.224484	4.86742	1.13066e-06	8.23358e-05	C35E7.5	172989
5149	WBGene00007073	244.965	0.935665	0.192101	4.86638	1.13662e-06	8.24738e-05	ugt-2	179450
6427	WBGene00008426	255.704	0.993631	0.204005	4.86537	1.1424e-06	8.25984e-05	D2045.9	3565069
13705	WBGene00016698	23.5784	1.66491	0.331272	4.86463	1.14671e-06	8.26162e-05	C46A5.1	183497
20453	WBGene00045275	686.797	-0.95204	0.19572	-4.86346	1.15352e-06	8.28127e-05	F18E3.12	6418729
15124	WBGene00018236	66.1707	1.29796	0.265746	4.84972	1.23633e-06	8.84456e-05	fbxb-71	180618
20528	WBGene00045401	52.286	1.58376	0.326204	4.83938	1.30243e-06	9.28471e-05	eol-1	6418775
9306	WBGene00011494	50.7833	1.44276	0.295284	4.83827	1.30974e-06	9.30419e-05	T05F1.9	188139
11788	WBGene00014199	760.943	1.0055	0.207908	4.8351	1.33082e-06	9.38826e-05	ZK1053.4	173188
21214	WBGene00195164	56.7034	1.25918	0.25835	4.83531	1.32938e-06	9.38826e-05	K12B6.11	13213180
2251	WBGene00003601	996.779	0.77965	0.161686	4.82135	1.42588e-06	0.000100241	nhr-2	172251
6088	WBGene00008068	37.695	-1.43673	0.294998	-4.81788	1.45095e-06	0.000101651	sdz-6	183410
5280	WBGene00007211	99.9123	1.23085	0.25467	4.81402	1.47926e-06	0.000103279	BE10.3	182048
13873	WBGene00016880	53.6352	1.29576	0.26701	4.8118	1.4958e-06	0.000104076	fbxb-95	183723
1898	WBGene00003018	14.9703	1.78826	0.335679	4.80842	1.52131e-06	0.000105131	lin-32	191703
12306	WBGene00015172	746.205	-1.14466	0.238034	-4.80846	1.521e-06	0.000105131	B0410.3	180580
1830	WBGene00002282	41.674	1.5268	0.315025	4.80101	1.57871e-06	0.000108728	let-4	181554
14596	WBGene00017659	1690.17	-0.681817	0.142134	-4.79683	1.61199e-06	0.000110644	F21C10.10	179290
20857	WBGene00077692	97.7689	-1.40354	0.292866	-4.78514	1.70869e-06	0.000116887	C08E8.10	6418690
6821	WBGene00008847	37.4646	1.50786	0.310297	4.78326	1.72479e-06	0.000117593	fbxb-102	184516
3072	WBGene00004728	3557.84	0.949346	0.19857	4.78081	1.74594e-06	0.000118636	sax-2	175697
12708	WBGene00015623	926.164	0.829076	0.174072	4.76201	1.91679e-06	0.000129514	C09B8.4	180870
17249	WBGene00020579	2840.88	0.978993	0.205619	4.76113	1.92515e-06	0.000129514	T19D12.4	174096
20326	WBGene00044978	19.4655	1.6287	0.328316	4.76114	1.92504e-06	0.000129514	F58D2.3	13198825
7350	WBGene00009415	28.2513	1.49807	0.307419	4.75787	1.95643e-06	0.000131184	F35E2.8	185290
16555	WBGene00019815	51.2717	1.30216	0.271724	4.7521	2.01312e-06	0.000134228	kin-34	178552
16901	WBGene00020194	19.6153	1.65235	0.333783	4.75191	2.01504e-06	0.000134228	T03G6.1	188029
4600	WBGene00006418	187.097	0.909385	0.191352	4.7469	2.06553e-06	0.000137142	spl-2	181859
17624	WBGene00021002	66.701	1.4942	0.31434	4.73123	2.23162e-06	0.000147687	W03F9.4	178543
11848	WBGene00014300	208.609	-1.43532	0.304307	-4.72674	2.28152e-06	0.000150499	D2023.1	179615
5294	WBGene00007225	6002.14	0.655357	0.138839	4.72021	2.35603e-06	0.000154911	C01G6.3	174469
4669	WBGene00006508	1102.09	0.639191	0.135482	4.71744	2.38834e-06	0.000156196	tns-1	172215
15321	WBGene00018444	55.2442	1.34938	0.283438	4.71722	2.39095e-06	0.000156196	fbxb-48	185775
12865	WBGene00015788	33.8657	1.50781	0.314369	4.71588	2.40663e-06	0.000156716	C15B12.8	259861
11741	WBGene00014149	21.8533	1.61796	0.332477	4.7132	2.43861e-06	0.000158291	fbxb-70	191462
17703	WBGene00021089	22.0755	1.56962	0.322534	4.70929	2.4858e-06	0.000160841	W08E12.8	189295
20909	WBGene00086555	25.4865	1.53036	0.316914	4.70825	2.49849e-06	0.000161149	F49B2.7	7040179
17052	WBGene00020363	79.18	1.12888	0.238812	4.70699	2.51407e-06	0.00016164	fbxa-3	188289
10632	WBGene00012926	19.8966	1.60485	0.328215	4.70449	2.54507e-06	0.000163117	Y47D3A.13	176550
19989	WBGene00044443	68.7413	1.3376	0.282788	4.6997	2.6054e-06	0.000166459	ZC21.10	3896746
10687	WBGene00012988	606.097	-1.23742	0.263549	-4.69648	2.64682e-06	0.000168048	ztf-22	174971
11069	WBGene00013408	30.0426	1.46412	0.30538	4.69662	2.64507e-06	0.000168048	fbxb-93	NA
15313	WBGene00018436	42.8534	1.3375	0.281559	4.69562	2.65794e-06	0.000168206	fbxb-11	185769
19168	WBGene00022754	27.6095	1.53162	0.335018	4.69502	2.66586e-06	0.000168206	nspd-1	172292
15791	WBGene00018966	306.96	0.891819	0.189876	4.69343	2.68664e-06	0.000168992	F56D2.5	186378
6151	WBGene00008138	57.3788	1.37103	0.290594	4.68037	2.86354e-06	0.000179563	C47D12.4	183548
21362	WBGene00206507	15.8738	1.657	0.334591	4.65961	3.1681e-06	0.00019805	Y51A2A.16	13218144
16001	WBGene00019197	185.114	1.02879	0.220574	4.65733	3.20337e-06	0.00019964	H14A12.5	186742
898	WBGene00001105	38.3621	1.39402	0.296032	4.64664	3.37385e-06	0.000209292	dsl-3	176970
14645	WBGene00017713	79.3819	1.26264	0.270666	4.64571	3.38913e-06	0.000209292	F22E5.20	3565664
19841	WBGene00044281	62.0902	1.30775	0.279505	4.64603	3.38378e-06	0.000209292	R04A9.7	3565956
6780	WBGene00008803	394.744	-0.782771	0.168905	-4.63341	3.59699e-06	0.000220786	lips-10	174345
13468	WBGene00016440	31.4991	1.55483	0.334482	4.6336	3.59361e-06	0.000220786	gipc-1	175649
18819	WBGene00022366	1652.25	-0.702093	0.151725	-4.62725	3.70559e-06	0.000226766	Y92H12BL.5	259365
666	WBGene00000820	34.1991	1.34001	0.325669	4.61286	3.97172e-06	0.000242323	csp-2	177391
2920	WBGene00004372	32.7906	1.40329	0.29917	4.61048	4.01733e-06	0.000244371	rig-5	172791
12617	WBGene00015522	16.9415	1.61344	0.333495	4.60464	4.13183e-06	0.000250586	C06E1.7	182316
14450	WBGene00017498	1081.23	-1.25605	0.273033	-4.60332	4.15805e-06	0.000251426	pud-4	178712
7866	WBGene00009957	412.549	1.03732	0.225309	4.60155	4.19357e-06	0.000252821	F53B2.8	178203
8892	WBGene00011049	117.968	1.02337	0.222006	4.59844	4.25675e-06	0.000255871	sdz-26	175095
333	WBGene00000437	170.035	0.888652	0.193149	4.59488	4.33004e-06	0.000259508	ceh-13	176069
17050	WBGene00020361	47.3413	1.33984	0.28931	4.58846	4.46521e-06	0.000266822	fbxc-19	173551
13794	WBGene00016795	44.0392	-1.34066	0.291415	-4.57077	4.85947e-06	0.00028953	C49H3.12	183629
14367	WBGene00017408	46.7591	1.33534	0.289328	4.56757	4.93416e-06	0.000293121	sdz-11	173719
17216	WBGene00020544	115.577	1.10729	0.241971	4.56421	5.01386e-06	0.000296987	fbxb-84	188568
10001	WBGene00012238	40.729	1.33808	0.289894	4.5619	5.06931e-06	0.000299399	W04A8.3	173254
1525	WBGene00001942	356.425	-0.871962	0.191144	-4.56057	5.1016e-06	0.000300432	his-68	172860
5651	WBGene00007605	1038.14	0.842904	0.184837	4.55972	5.12223e-06	0.000300775	hrg-7	182635
1798	WBGene00002247	2515.56	0.841356	0.184726	4.55437	5.25425e-06	0.000307639	lam-1	177292
1691	WBGene00002117	98.0789	1.17658	0.257892	4.54799	5.41607e-06	0.000316202	ins-34	191692
1519	WBGene00001936	107.653	-1.12053	0.246696	-4.53476	5.76692e-06	0.000335721	his-62	186326
8207	WBGene00010320	73.3648	-1.15388	0.254278	-4.52395	6.06965e-06	0.000352334	F59B10.4	174616
8026	WBGene00010123	284.223	1.06357	0.235163	4.51985	6.18836e-06	0.000358202	F55G11.2	186337
18299	WBGene00021774	69.6118	1.17105	0.258238	4.50918	6.50789e-06	0.000375627	fbxb-43	173528
15330	WBGene00018456	52.2739	1.39743	0.307922	4.50503	6.63626e-06	0.000381952	fbxc-39	173478
18083	WBGene00021525	15.7815	1.58246	0.336079	4.50092	6.76591e-06	0.000388314	Y41D4B.26	176973
11466	WBGene00013844	37.1088	1.38151	0.30343	4.49308	7.02015e-06	0.00040177	fbxa-50	191064
9204	WBGene00011383	103.802	1.15748	0.256936	4.49188	7.05978e-06	0.000402903	T02E9.5	179568
1804	WBGene00002253	1578.6	0.878204	0.196055	4.4791	7.49587e-06	0.000426593	lbp-1	180616
5365	WBGene00007301	26.7094	1.49342	0.33005	4.47476	7.64988e-06	0.000434142	C04F12.7	172819
10628	WBGene00012922	167.124	1.22459	0.273288	4.4735	7.69504e-06	0.000434414	Y47D3A.1	189974
13451	WBGene00016422	349.422	1.21504	0.271578	4.47343	7.69745e-06	0.000434414	noah-1	172261
18091	WBGene00021533	666.751	-0.700116	0.156668	-4.46832	7.88375e-06	0.000443696	Y42G9A.3	175865
5566	WBGene00007508	448.277	-0.869775	0.19474	-4.4652	7.9993e-06	0.000447718	C10C5.4	177768
11520	WBGene00013905	216.566	-1.12775	0.252373	-4.46533	7.99453e-06	0.000447718	ugt-4	179754
6555	WBGene00008563	117.935	1.13267	0.25334	4.46043	8.17968e-06	0.000456557	F07H5.13	174406
16439	WBGene00019687	66.4138	1.15785	0.258265	4.45829	8.26172e-06	0.000459872	K12H6.7	187345
14219	WBGene00017252	55.2386	1.30013	0.289663	4.4574	8.29604e-06	0.000460521	sdz-10	184179
1509	WBGene00001919	119.176	-1.28462	0.288319	-4.45195	8.50955e-06	0.000471086	his-45	181821
16729	WBGene00020007	640.195	-0.757035	0.170294	-4.44508	8.78589e-06	0.000485062	R11F4.1	173747
5991	WBGene00007967	232.788	0.786706	0.177202	4.43622	9.1553e-06	0.000504087	cyp-25A4	183248
2147	WBGene00003473	76.7928	-1.13908	0.256147	-4.43466	9.22175e-06	0.000505009	mtl-1	179060
15774	WBGene00018946	105.843	-1.26439	0.284569	-4.43489	9.21197e-06	0.000505009	F56C3.9	186367
16878	WBGene00020170	43.2823	1.40033	0.312867	4.43064	9.39529e-06	0.000513129	T02G5.14	174163
7774	WBGene00009861	36.4476	1.37589	0.308281	4.40969	1.03517e-05	0.000563851	fbxb-8	173295
2266	WBGene00003616	526.924	-1.1425	0.259148	-4.40886	1.03917e-05	0.000564513	nhr-17	191719
5539	WBGene00007479	52.0597	1.45731	0.332941	4.40307	1.06731e-05	0.000578252	C09F9.2	182456
21736	WBGene00269355	40.8879	-1.34446	0.303649	-4.39758	1.09466e-05	0.000591495	T28A11.25	26591695
8180	WBGene00010291	74.9129	1.10027	0.249188	4.39647	1.10027e-05	0.000592947	F58H10.1	186556
5766	WBGene00007724	77.2315	-1.41044	0.322406	-4.38551	1.15714e-05	0.00062195	C25F9.4	182905
6972	WBGene00009008	622.173	0.652913	0.148987	4.38151	1.17862e-05	0.000630326	F21D5.3	177680
20012	WBGene00044468	709.749	0.748425	0.170789	4.38145	1.17893e-05	0.000630326	Y69A2AL.2	3896813
3141	WBGene00004815	339.778	0.954621	0.217837	4.37986	1.18753e-05	0.000633255	skr-9	178494
7361	WBGene00009426	78.1803	1.24284	0.282862	4.37604	1.20854e-05	0.000641093	F35E12.2	185304
11093	WBGene00013438	182.983	0.899092	0.205244	4.37621	1.20763e-05	0.000641093	ztf-29	176585
18258	WBGene00021725	150.391	1.05915	0.242165	4.36581	1.26654e-05	0.000670113	bath-9	173681
6086	WBGene00008066	22.478	1.46734	0.328765	4.3608	1.29587e-05	0.000683848	fbxb-65	180268
14925	WBGene00018021	71.3744	1.13564	0.259414	4.35994	1.301e-05	0.000684776	F34D6.1	173612
2306	WBGene00003657	40.9288	1.30133	0.295898	4.35192	1.34952e-05	0.000706657	nhr-67	178024
11603	WBGene00014000	1428.44	-0.783359	0.179974	-4.35248	1.34608e-05	0.000706657	ZK550.6	178503
17805	WBGene00021199	30.7275	1.37927	0.312645	4.34943	1.36492e-05	0.000712881	Y17G9B.2	177247
15003	WBGene00018104	71.8031	1.22863	0.281384	4.3426	1.40805e-05	0.000733523	fbxb-53	185384
6683	WBGene00008698	101.277	1.336	0.307816	4.34095	1.41868e-05	0.000737169	F11D11.3	184350
15653	WBGene00018813	216.969	-0.835873	0.192576	-4.33837	1.43542e-05	0.000743965	F54D11.3	NA
16207	WBGene00019426	55.495	1.20967	0.27748	4.331	1.48431e-05	0.000767349	cutl-16	174065
20445	WBGene00045261	2244.3	0.606146	0.140174	4.32406	1.53183e-05	0.000789904	H29C22.1	6418827
19576	WBGene00043743	28.7611	1.43415	0.33607	4.31632	1.58651e-05	0.000814578	Y59E9AL.2	3565611
21574	WBGene00235267	65.981	1.14911	0.264726	4.31616	1.5877e-05	0.000814578	Y77E11A.23	24105244
12270	WBGene00015132	256.023	0.783602	0.181477	4.31506	1.59559e-05	0.000816565	B0303.14	176223
2129	WBGene00003450	31.606	1.39206	0.335073	4.31262	1.61333e-05	0.00082357	msp-57	177274
14010	WBGene00017027	90.2359	1.00318	0.232085	4.30881	1.64136e-05	0.000835775	D1044.1	175763
14684	WBGene00017755	139.776	1.23544	0.326233	4.2978	1.72502e-05	0.00087618	zip-8	175924
14681	WBGene00017751	94.9974	1.05032	0.243625	4.29705	1.73085e-05	0.000876948	F23F12.3	175926
9840	WBGene00012066	22.4831	1.40131	0.318439	4.29407	1.75425e-05	0.000886597	fbxb-116	188949
1083	WBGene00001434	22.8178	1.41589	0.323335	4.29323	1.76091e-05	0.000887754	fkh-2	180663
14221	WBGene00017254	30.3518	1.33823	0.30694	4.2898	1.78831e-05	0.000899332	fbxb-111	173623
1059	WBGene00001399	3666.75	-1.04362	0.243359	-4.28923	1.79292e-05	0.000899427	fat-7	179100
6925	WBGene00008959	450.647	-0.696111	0.16247	-4.28409	1.83485e-05	0.000918194	F19H6.4	184699
1089	WBGene00001440	48.1796	1.1718	0.271414	4.28213	1.85115e-05	0.000924075	fkh-8	174026
14827	WBGene00017912	19.6108	1.44057	0.327362	4.28094	1.86108e-05	0.000926755	fbxb-107	173619
4704	WBGene00006545	42.4633	1.38522	0.322063	4.27709	1.89351e-05	0.000940597	tbx-8	176450
7728	WBGene00009811	11.8537	1.74043	0.335586	4.27379	1.92176e-05	0.0009523	F47B8.10	179932
2119	WBGene00003435	19.6483	1.43629	0.336	4.27006	1.9542e-05	0.000966019	msp-40	173830
4295	WBGene00006048	6.80031	1.24025	0.316781	4.26934	1.96049e-05	0.000966777	ssp-31	173187
8766	WBGene00010920	34.084	1.40863	0.327826	4.26845	1.9684e-05	0.00096833	M117.4	178114
2240	WBGene00003590	1083.24	0.674218	0.157985	4.26717	1.97968e-05	0.000971528	nex-3	191716
6362	WBGene00008358	207.508	-0.93133	0.218555	-4.25903	2.05317e-05	0.00100516	nspc-18	259734
587	WBGene00000731	194.621	-0.788759	0.185367	-4.25315	2.10782e-05	0.00102944	col-158	179619
19767	WBGene00044197	60.5136	1.16471	0.272343	4.25047	2.1332e-05	0.00103933	fbxb-63	3565062
10003	WBGene00012240	156.286	1.01866	0.239372	4.24807	2.15624e-05	0.00104555	W04A8.5	173255
18783	WBGene00022326	144.634	0.913577	0.214712	4.24829	2.15413e-05	0.00104555	fbxa-14	175294
345	WBGene00000449	28.3177	1.41076	0.328172	4.2438	2.19763e-05	0.00106308	ceh-27	185853
14422	WBGene00017467	636.26	1.01301	0.238715	4.24262	2.20925e-05	0.00106616	F14F9.4	178901
4739	WBGene00006584	326.327	0.988198	0.232873	4.24153	2.22006e-05	0.00106884	tni-1	181329
19750	WBGene00044178	224.565	0.744628	0.175653	4.23628	2.27251e-05	0.0010915	C30G7.4	3564843
4703	WBGene00006544	13.1166	1.48167	0.334119	4.22867	2.35074e-05	0.00112642	tbx-7	260030
422	WBGene00000535	5417.37	0.544944	0.12894	4.22628	2.37587e-05	0.00113578	cpi-1	177372
13766	WBGene00016762	173.994	0.92439	0.218784	4.21972	2.44603e-05	0.00116657	ugt-24	177380
384	WBGene00000493	57.73	1.11377	0.262644	4.21477	2.50034e-05	0.0011869	che-14	172240
20454	WBGene00045276	829.037	-0.786273	0.186526	-4.21493	2.49857e-05	0.0011869	F18E3.13	6418730
13115	WBGene00016058	14.1664	1.48951	0.329925	4.2079	2.57759e-05	0.00122072	nspd-3	259569
11128	WBGene00013474	35.9159	1.38167	0.336113	4.20623	2.59666e-05	0.00122405	Y69E1A.2	177992
21306	WBGene00206388	48.9368	1.32613	0.313453	4.20644	2.59423e-05	0.00122405	K10C2.14	13221059
9251	WBGene00011434	997.971	0.84072	0.200045	4.20221	2.64319e-05	0.00124022	T04D3.5	173201
13329	WBGene00016295	72.1903	1.24895	0.29605	4.2027	2.63751e-05	0.00124022	fbxc-40	173477
9392	WBGene00011587	1960.08	-0.701615	0.167095	-4.19877	2.68368e-05	0.00125632	anp-1	179763
1524	WBGene00001941	90.3209	-0.997407	0.237215	-4.19729	2.70129e-05	0.00125876	his-67	188792
5811	WBGene00007771	440.523	-0.879355	0.209449	-4.19738	2.70015e-05	0.00125876	C27C12.1	182961
20195	WBGene00044692	151.092	1.16412	0.277071	4.19488	2.73018e-05	0.00126932	fbxb-91	4363024
5616	WBGene00007565	1201.38	-0.911557	0.217585	-4.18947	2.79609e-05	0.00129699	clec-48	180188
2576	WBGene00003976	117.911	0.892905	0.212889	4.18678	2.82935e-05	0.00130943	pes-1	177267
18988	WBGene00022559	41.6579	1.19078	0.282911	4.17433	2.98869e-05	0.00138003	fbxb-20	191113
17070	WBGene00020382	1156.39	0.814565	0.195199	4.17256	3.01191e-05	0.0013876	T09B4.8	172301
897	WBGene00001104	365.331	0.881036	0.2112	4.16985	3.04797e-05	0.00140103	dsl-2	176938
1627	WBGene00002052	3366.19	0.800384	0.192014	4.16828	3.06901e-05	0.00140752	ifa-4	180765
14685	WBGene00017756	724.174	-0.808061	0.193941	-4.16613	3.09812e-05	0.00141767	F23F12.12	175927
8036	WBGene00010133	1047.37	-0.849224	0.203881	-4.16493	3.11447e-05	0.00142195	F55H12.2	259388
5253	WBGene00007182	58.219	1.058	0.252967	4.15975	3.18601e-05	0.00145032	fbxb-119	181998
16196	WBGene00019415	140.314	0.903474	0.216849	4.1594	3.1909e-05	0.00145032	K05F6.4	187034
8856	WBGene00011011	3867.43	-0.60312	0.145056	-4.15781	3.21312e-05	0.00145716	R04D3.3	181453
19591	WBGene00043996	25.7329	1.36148	0.321866	4.15488	3.2546e-05	0.00147269	fbxb-87	3565613
13089	WBGene00016029	224.209	-0.767108	0.18463	-4.15319	3.27872e-05	0.00148031	elf-1	175226
16773	WBGene00020052	63.1739	1.13628	0.272449	4.15165	3.30086e-05	0.001487	R13A5.10	260136
13309	WBGene00016273	83.3892	1.36497	0.33381	4.14765	3.35902e-05	0.00150985	C30G12.1	183060
15452	WBGene00018589	74.9707	1.04968	0.252324	4.14424	3.40944e-05	0.00152913	F48B9.3	185965
5421	WBGene00007358	139.226	1.34158	0.326381	4.13793	3.50457e-05	0.00156589	lact-6	182288
8007	WBGene00010104	22.7987	1.36194	0.322708	4.13778	3.50683e-05	0.00156589	fbxb-60	186295
20196	WBGene00044693	63.2109	1.1693	0.281292	4.13328	3.57621e-05	0.00159337	fbxb-92	4363025
16328	WBGene00019564	279.435	0.737054	0.178583	4.12484	3.71e-05	0.00164937	K09D9.1	187208
2121	WBGene00003438	18.2065	1.35336	0.333588	4.11527	3.86725e-05	0.00171338	msp-45	173884
20440	WBGene00045251	27.7692	1.26875	0.303367	4.11506	3.87084e-05	0.00171338	F54F7.9	6418854
15602	WBGene00018754	33.9584	1.3108	0.315155	4.11385	3.8911e-05	0.0017186	F53C3.11	186164
7465	WBGene00009533	168.564	-0.882234	0.214548	-4.10957	3.96396e-05	0.00174698	F38B7.2	185456
13475	WBGene00016447	16.6329	1.36122	0.333458	4.10852	3.9821e-05	0.00175118	msd-4	175648
7199	WBGene00009255	11.3337	1.47261	0.334944	4.10605	4.02491e-05	0.00176618	ugt-34	185120
17977	WBGene00021398	14.2675	1.33234	0.326695	4.09498	4.22198e-05	0.00184866	Y38C1AA.7	176830
8747	WBGene00010899	672.599	0.648462	0.158668	4.08619	4.38512e-05	0.00191431	M28.8	174641
15976	WBGene00019166	289.037	0.735605	0.179955	4.0854	4.40017e-05	0.00191431	tat-2	177256
20099	WBGene00044564	8.84818	1.53694	0.331415	4.08582	4.39215e-05	0.00191431	ZK813.6	3896892
13966	WBGene00016979	69.8918	-0.999586	0.244417	-4.08042	4.49553e-05	0.00195162	C56G2.4	175894
5775	WBGene00007733	28.121	1.35109	0.328945	4.07587	4.58422e-05	0.00198568	smz-1	178197
8957	WBGene00011120	6.7466	1.07655	0.306352	4.0754	4.59354e-05	0.00198568	R07E5.15	175570
4302	WBGene00006056	33.7382	1.32015	0.335463	4.07344	4.63233e-05	0.0019982	sss-1	177843
11209	WBGene00013559	265.388	-0.820637	0.201467	-4.07163	4.66858e-05	0.00200957	Y75B8A.28	190712
6471	WBGene00008476	404.24	0.764125	0.187643	4.07109	4.67941e-05	0.00200997	E03H4.8	184023
15614	WBGene00018766	28.1874	1.33627	0.325566	4.05381	5.03912e-05	0.00215991	F53G2.1	186184
18321	WBGene00021799	155.804	-1.20813	0.298523	-4.0485	5.15461e-05	0.00220476	Y53G8AL.1	190231
13171	WBGene00016119	173.336	-0.897283	0.22157	-4.04648	5.19936e-05	0.00221923	C25H3.10	173965
7237	WBGene00009297	58.6493	1.08876	0.267927	4.04231	5.29274e-05	0.00224964	sdz-16	180147
14823	WBGene00017908	517.693	0.775178	0.191711	4.0426	5.28607e-05	0.00224964	F28H1.1	171987
18986	WBGene00022557	89.766	0.984057	0.243199	4.03409	5.48151e-05	0.00232501	fbxb-15	173535
17683	WBGene00021066	85.0658	-0.965386	0.238999	-4.03281	5.51134e-05	0.00233279	W06H8.2	179009
118	WBGene00000136	275.238	-0.862932	0.214073	-4.02964	5.58632e-05	0.00235961	amt-4	180728
12517	WBGene00015409	20.3611	1.33181	0.323508	4.02563	5.68231e-05	0.00239518	C03H5.7	182184
5957	WBGene00007931	168.531	-0.820784	0.204052	-4.0197	5.82728e-05	0.0024512	C34D1.4	179807
16708	WBGene00019979	228.06	-0.813255	0.202542	-4.01388	5.97298e-05	0.00250729	R09B5.11	178634
14943	WBGene00018041	138.876	0.803785	0.200117	4.011	6.04609e-05	0.00253275	F35D2.3	174229
20434	WBGene00045245	596.207	0.823245	0.205455	4.00614	6.1718e-05	0.00258009	ttr-34	6418843
543	WBGene00000685	27.1089	1.26576	0.311999	4.00234	6.27196e-05	0.00261658	col-111	177230
16199	WBGene00019418	144.377	0.899533	0.224637	3.99913	6.35764e-05	0.00264689	fbxb-54	173529
2581	WBGene00003981	267.408	0.741604	0.185405	3.99771	6.39589e-05	0.00265737	pes-8	191742
8082	WBGene00010183	169.244	0.917051	0.229229	3.99644	6.43024e-05	0.00266076	fipr-13	3565474
8208	WBGene00010321	57.5564	-1.098	0.273912	-3.99661	6.42556e-05	0.00266076	F59B10.5	186599
7172	WBGene00009226	38.9197	-1.20053	0.299192	-3.99237	6.54169e-05	0.00270137	cyp-37B1	180093
18100	WBGene00021542	66.9525	1.11561	0.278654	3.9858	6.72535e-05	0.0027667	Y43B11AL.1	177479
19953	WBGene00044402	413.816	0.83294	0.208912	3.98574	6.72713e-05	0.0027667	Y82E9BL.18	3565083
15790	WBGene00018965	26.7795	1.33565	0.332857	3.98428	6.76852e-05	0.0027781	F56D2.3	175769
2595	WBGene00003998	321.407	0.858027	0.215302	3.98316	6.80049e-05	0.00278559	pgp-4	181327
9299	WBGene00011487	4552.2	0.755805	0.189796	3.98217	6.82886e-05	0.00279159	T05E12.6	180136
480	WBGene00000620	88.0861	-1.21466	0.305494	-3.97555	7.02172e-05	0.00286467	col-43	179187
1081	WBGene00001432	76.9884	1.12091	0.280886	3.97494	7.03962e-05	0.00286621	fkb-7	172963
2654	WBGene00004062	3731.04	0.784653	0.197512	3.97265	7.10781e-05	0.00288819	pmp-5	179056
7094	WBGene00009143	15.2807	1.36082	0.336004	3.97143	7.14426e-05	0.00289318	F26A3.5	184954
9778	WBGene00012003	19.0918	1.33999	0.331123	3.97129	7.14858e-05	0.00289318	T24H10.5	188871
16871	WBGene00020160	764.278	0.872332	0.21975	3.96907	7.21534e-05	0.0029144	igcm-3	180569
1044	WBGene00001377	77.7739	1.12202	0.282509	3.96118	7.45788e-05	0.00300639	eya-1	173293
9545	WBGene00011748	25.2552	1.3151	0.336055	3.95847	7.54305e-05	0.0030347	T13F2.9	NA
7307	WBGene00009370	274.583	0.768636	0.194345	3.95277	7.7253e-05	0.00310188	set-10	185237
12769	WBGene00015688	21.9232	1.29175	0.334669	3.95218	7.7444e-05	0.00310341	C10G11.8	172324
3144	WBGene00004818	297.391	0.751627	0.190424	3.94515	7.97508e-05	0.00318956	skr-12	178496
8361	WBGene00010492	4134.76	-0.598363	0.151689	-3.94466	7.99119e-05	0.00318972	meg-1	181502
19085	WBGene00022664	372.146	0.718462	0.182195	3.94224	8.07247e-05	0.00321585	ZK121.2	175734
17461	WBGene00020817	57.3311	1.15587	0.29254	3.93502	8.31886e-05	0.00330752	T25G12.11	259737
4309	WBGene00006063	369.445	0.936692	0.238079	3.93323	8.38132e-05	0.00332585	sto-1	181017
12210	WBGene00015067	175.338	-0.769838	0.196093	-3.92429	8.69848e-05	0.00344497	B0238.1	178912
7501	WBGene00009572	51.3442	1.18224	0.299556	3.92332	8.73367e-05	0.00345218	F40D4.13	185531
21761	WBGene00269431	13.9339	1.34419	0.335668	3.92233	8.76984e-05	0.00345975	T16A1.10	28661654
18027	WBGene00021463	52.5033	1.11316	0.282452	3.91898	8.89238e-05	0.00350129	zeel-1	189770
21521	WBGene00219491	33.7723	1.21651	0.307382	3.91515	9.0347e-05	0.00355045	Y53F4B.62	24105148
167	WBGene00000190	32.4919	1.17933	0.298349	3.91191	9.15674e-05	0.00359146	arf-1.1	191609
14718	WBGene00017789	1005.05	-0.706564	0.180874	-3.90624	9.3742e-05	0.00366966	F25E5.8	184927
9348	WBGene00011539	12.1376	1.37053	0.336064	3.9045	9.44203e-05	0.00368911	fbxa-135	188184
15556	WBGene00018704	252.841	0.840508	0.215358	3.90081	9.58695e-05	0.00373854	ztf-13	186116
13687	WBGene00016680	15.2336	1.28372	0.331575	3.90018	9.61229e-05	0.00374124	C45G9.9	175687
17193	WBGene00020516	2605.87	-0.708174	0.181626	-3.89904	9.6575e-05	0.00375165	T15B7.1	188512
14216	WBGene00017249	49.146	1.02839	0.262349	3.89741	9.72259e-05	0.00376973	fbxb-108	184177
21319	WBGene00206417	11.4744	1.37083	0.336124	3.89322	9.89232e-05	0.00382823	W04H10.6	13183351
18572	WBGene00022083	82.726	1.1415	0.292497	3.89127	9.97228e-05	0.00383725	Y69A2AR.12	190538
18983	WBGene00022554	420.525	0.644867	0.16566	3.89169	9.95488e-05	0.00383725	duxl-1	173537
19461	WBGene00023407	180.133	0.841849	0.216136	3.89218	9.9349e-05	0.00383725	cex-1	186376
14489	WBGene00017539	205.914	0.759999	0.195194	3.89064	9.99788e-05	0.00383983	F17E9.2	184618
19165	WBGene00022751	21.5772	1.24888	0.332619	3.88808	0.000101042	0.00387333	msrp-2	172289
16198	WBGene00019417	27.1866	1.23325	0.312818	3.88576	0.000102009	0.00390253	fbxb-52	187036
18868	WBGene00022418	253.892	0.722295	0.1858	3.88534	0.000102188	0.00390253	igcm-4	180518
2142	WBGene00003468	25.6685	1.24655	0.333467	3.88328	0.000103057	0.00392834	msp-113	259801
7939	WBGene00010033	12.6093	1.34236	0.335161	3.88231	0.000103468	0.00393662	F54B11.10	186217
349	WBGene00000453	155.584	0.830187	0.213706	3.87984	0.000104526	0.00396945	ceh-32	179603
17920	WBGene00021337	185.384	-0.93104	0.239909	-3.87917	0.000104811	0.00397286	Y34F4.2	175262
11227	WBGene00013579	225.816	0.807496	0.208265	3.87516	0.000106556	0.00403147	Y79H2A.2	190739
15168	WBGene00018281	92.7313	0.942123	0.242529	3.87448	0.000106851	0.00403353	tbc-18	181091
17323	WBGene00020659	6.50364	0.938435	0.295527	3.87413	0.000107008	0.00403353	T21G5.1	266839
564	WBGene00000708	498.475	-0.963979	0.248921	-3.87241	0.000107766	0.00405458	col-135	3565413
14061	WBGene00017083	56.8029	1.02494	0.263565	3.86999	0.000108838	0.00408736	kin-33	178549
11077	WBGene00013418	42.8765	1.12548	0.288556	3.8694	0.000109104	0.00408978	Y65A5A.1	178456
7645	WBGene00009724	2408.13	-0.844347	0.218259	-3.86861	0.000109456	0.00409542	F45D3.4	179718
5234	WBGene00007163	5.85198	0.98078	0.299805	3.86196	0.000112479	0.00419308	fbxa-154	181951
10563	WBGene00012851	189.454	0.860405	0.222522	3.86237	0.000112292	0.00419308	Y44A6C.2	180355
21874	WBGene00303024	295.722	-0.774372	0.200692	-3.85752	0.000114545	0.00426229	H40L08.7	36805023
20023	WBGene00044479	8.68519	-1.39904	0.328549	-3.85634	0.000115098	0.00427502	F15E6.10	3896785
14117	WBGene00017140	200.335	0.907165	0.235508	3.84784	0.000119162	0.00441791	EEED8.12	173922
18577	WBGene00022090	17.6371	1.22685	0.329918	3.84715	0.000119498	0.00442228	Y69A2AR.19	177036
9262	WBGene00011445	214.19	0.927751	0.241085	3.84599	0.000120068	0.00443531	T04F8.7	188067
6446	WBGene00008447	612.262	0.796692	0.207216	3.84412	0.000120988	0.00446119	E01G4.5	174989
5960	WBGene00007934	483.969	0.843881	0.220176	3.83187	0.000127171	0.00468067	C34E7.4	181426
4298	WBGene00006051	14.6312	1.2017	0.326356	3.83047	0.000127901	0.00469901	ssq-2	177265
20277	WBGene00044792	147.787	0.882706	0.230357	3.82722	0.000129599	0.00475282	F59C6.14	4362998
16697	WBGene00019967	158.851	0.770542	0.201172	3.82598	0.000130253	0.00476821	cyp-33C8	187705
14299	WBGene00017336	451.292	-0.845824	0.221149	-3.8238	0.000131408	0.00480183	ugt-41	184295
17706	WBGene00021092	30.8889	1.13733	0.294314	3.82143	0.000132678	0.00483952	fbxb-34	189298
11065	WBGene00013404	18.7487	1.28565	0.33058	3.82061	0.000133122	0.00484703	fbxb-101	190470
2133	WBGene00003457	13.9979	1.2468	0.330996	3.81828	0.000134385	0.00488426	msp-64	173983
2138	WBGene00003464	15.9387	1.22284	0.329745	3.81712	0.000135019	0.00489439	msp-77	177844
21289	WBGene00206366	14.7267	1.30977	0.335851	3.81689	0.000135146	0.00489439	C03H5.9	13183282
1016	WBGene00001310	25.5098	1.21758	0.314339	3.81533	0.000135999	0.00491461	end-1	179893
3260	WBGene00004987	510.998	0.978048	0.256343	3.81499	0.000136188	0.00491461	spp-2	259714
14230	WBGene00017264	27.0347	1.2644	0.335971	3.81308	0.000137246	0.00494402	F08F3.8	184197
8105	WBGene00010212	514.047	-0.903858	0.237275	-3.80884	0.000139619	0.00502059	fbxa-192	186462
12991	WBGene00015922	534.72	-0.711001	0.186983	-3.80221	0.000143409	0.00514778	C17H11.2	181074
18724	WBGene00022261	52.0466	-1.1956	0.313767	-3.80152	0.000143812	0.00515314	clec-210	190659
3118	WBGene00004786	1109.14	0.780577	0.205375	3.80046	0.000144427	0.00516607	sex-1	181231
18924	WBGene00022486	73.7981	0.960483	0.251996	3.79842	0.000145624	0.00519972	fbxa-61	191041
17511	WBGene00020869	681.439	-0.935154	0.246237	-3.7977	0.000146045	0.0052056	T28A11.2	189009
7857	WBGene00009948	15.049	1.27711	0.335164	3.79518	0.000147535	0.0052495	F52H3.6	174561
20476	WBGene00045305	644.728	-0.793494	0.20921	-3.79255	0.00014911	0.00529628	ZC250.4	6418818
21778	WBGene00270321	47.1506	1.14021	0.299946	3.78134	0.000155989	0.00553093	Y41C4A.32	189814
8449	WBGene00010585	51.457	1.20383	0.317372	3.77927	0.000157292	0.00556741	K05C4.9	187021
5289	WBGene00007220	41.104	1.146	0.301143	3.77704	0.000158701	0.0055978	C01B9.1	175023
13118	WBGene00016061	1300.01	0.712149	0.188504	3.77747	0.000158427	0.0055978	hpo-15	178934
6208	WBGene00008199	527.189	0.582095	0.154168	3.775	0.000160007	0.00563408	C49C3.9	178519
2111	WBGene00003425	15.9639	1.22426	0.33096	3.77188	0.000162023	0.0056952	msp-10	177828
15918	WBGene00019105	64.816	-1.03954	0.275108	-3.77062	0.000162842	0.00571408	asp-8	178750
7367	WBGene00009432	339.54	0.77809	0.206611	3.76455	0.000166852	0.00582462	cld-9	179869
14519	WBGene00017571	193.772	0.968432	0.257035	3.76461	0.000166811	0.00582462	jmjd-3.1	181111
20451	WBGene00045272	135.805	0.812185	0.21545	3.76466	0.000166778	0.00582462	F59C12.4	6418857
1502	WBGene00001910	902.565	0.562184	0.149443	3.76147	0.000168921	0.00588673	C50F4.6	3565041
17215	WBGene00020543	57.8318	1.08392	0.286696	3.76068	0.000169453	0.00589516	fbxb-83	188567
2144	WBGene00003470	27.6557	1.25523	0.335625	3.75208	0.000175374	0.00608033	msp-152	191712
13502	WBGene00016474	287.911	-0.971015	0.258717	-3.7524	0.00017515	0.00608033	C36C5.5	183261
17099	WBGene00020414	27.3908	1.22197	0.335021	3.74928	0.000177346	0.00613821	T10E9.4	172362
13547	WBGene00016523	64.9426	1.17215	0.313273	3.74084	0.000183409	0.0063373	C39B5.5	183324
447	WBGene00000561	19.336	1.24721	0.327287	3.73778	0.000185656	0.00640402	cnd-1	183212
1825	WBGene00002274	741.177	0.656976	0.175939	3.73361	0.000188753	0.00649981	lec-11	177420
16932	WBGene00020229	992.715	0.803657	0.215446	3.73002	0.000191465	0.00658205	T05A8.3	173615
10251	WBGene00012512	998.825	-0.560725	0.150542	-3.72461	0.000195614	0.00671333	ekl-5	181500
11365	WBGene00013734	965.615	-0.55219	0.148316	-3.72298	0.000196887	0.00674561	Y111B2A.10	176678
21511	WBGene00219452	20.1194	1.25033	0.330357	3.72164	0.000197934	0.00677007	F21D9.11	24104466
19852	WBGene00044292	10.1894	-1.22339	0.329057	-3.71621	0.000202233	0.00690551	F56D6.8	3565007
14345	WBGene00017386	17.6325	1.21244	0.333665	3.71412	0.00020391	0.00695107	nspd-5	173837
18298	WBGene00021773	53.4547	0.980712	0.262843	3.71318	0.000204673	0.00696541	fbxb-42	190167
16197	WBGene00019416	52.6305	0.994013	0.266797	3.708	0.000208906	0.00709756	fbxb-44	187035
20723	WBGene00077531	11.7236	1.22685	0.330214	3.70665	0.000210021	0.00712352	F40G9.15	6418652
16513	WBGene00019769	525.416	0.658493	0.177675	3.70524	0.000211189	0.00715122	M04F3.3	172091
4352	WBGene00006106	21.1027	-1.22485	0.327721	-3.70466	0.000211673	0.00715567	str-41	179129
5765	WBGene00007723	4.22559	-0.9389	0.294782	-3.70118	0.000214596	0.00724243	C25F9.2	182904
548	WBGene00000691	65.3014	1.20834	0.32809	3.69818	0.000217147	0.00731638	col-117	177694
8303	WBGene00010422	68.1484	-0.941642	0.254195	-3.69624	0.00021882	0.00736054	H32K16.2	3565869
9553	WBGene00011756	213.438	0.728875	0.197189	3.69341	0.00022127	0.00743064	ctg-2	174360
14209	WBGene00017241	1118.67	0.599752	0.162428	3.69206	0.000222444	0.00745774	pcyt-1	181021
21833	WBGene00271824	52.0787	0.998471	0.269531	3.68621	0.000227617	0.0076186	R03H10.11	34700642
1517	WBGene00001934	206.109	-0.857397	0.23269	-3.68302	0.000230485	0.00769696	his-60	177522
12203	WBGene00015059	148.781	0.824243	0.223548	3.68277	0.000230715	0.00769696	B0228.1	181861
1985	WBGene00003143	245.584	0.861414	0.233846	3.68099	0.000232327	0.007738	max-1	179794
10018	WBGene00012255	15.3804	1.25759	0.334275	3.68033	0.000232933	0.0077455	lpr-6	181296
20409	WBGene00045183	27.9811	1.22074	0.32948	3.67536	0.000237512	0.00788487	T28C6.10	4926966
11329	WBGene00013693	148.78	0.854893	0.232422	3.67471	0.000238118	0.00789208	Y105E8B.9	173326
18933	WBGene00022495	102.39	0.877176	0.238554	3.66954	0.000242992	0.00804049	fbxa-78	191046
16193	WBGene00019412	43.3123	1.05801	0.286686	3.6685	0.000243982	0.00806014	fbxb-49	187031
10594	WBGene00012886	137.813	0.794716	0.217035	3.65771	0.000254476	0.00839317	Y45F10D.6	189925
12571	WBGene00015469	933.494	-0.684429	0.187249	-3.65507	0.000257111	0.00846634	C05D2.8	175777
2001	WBGene00003163	1301.26	-0.888621	0.243201	-3.65421	0.000257975	0.00846732	mdl-1	180942
12200	WBGene00015055	247.319	1.05849	0.289777	3.65426	0.000257928	0.00846732	pitr-3	181858
6129	WBGene00008113	1211.7	0.529616	0.144951	3.65356	0.000258629	0.0084751	C46C2.5	177742
12964	WBGene00015894	1979.21	0.696679	0.190715	3.65277	0.000259428	0.00848761	acdh-2	173940
13710	WBGene00016703	84.7411	0.842909	0.230418	3.65035	0.000261883	0.00855415	rdl-1	183501
20548	WBGene00045455	18.1884	1.22275	0.328602	3.64688	0.000265447	0.00865665	F26G1.11	6418626
14364	WBGene00017405	69.1952	0.912811	0.249911	3.64014	0.000272493	0.00887217	bath-31	173717
7021	WBGene00009063	31.7595	1.12167	0.305223	3.63769	0.000275094	0.00892826	F22G12.3	184868
16109	WBGene00019317	113.188	0.817014	0.224264	3.63782	0.000274955	0.00892826	K02E10.1	180554
14774	WBGene00017851	24.8907	1.21353	0.335893	3.6359	0.000277015	0.00896198	F27C1.1	172198
21049	WBGene00194703	13.4994	1.15705	0.326294	3.63608	0.000276819	0.00896198	F26B1.8	13180558
16339	WBGene00019576	47.6922	1.06137	0.290688	3.63115	0.000282161	0.00911394	lido-5	187221
17690	WBGene00021075	22.3098	1.15802	0.314049	3.63042	0.000282962	0.0091253	W07E6.3	189276
5564	WBGene00007506	541.328	0.754844	0.20794	3.6292	0.0002843	0.00915393	C10C5.2	182493
17476	WBGene00020833	28.4973	1.15157	0.314826	3.62789	0.000285745	0.0091859	T26C12.3	177096
6924	WBGene00008958	30.8439	-1.1662	0.320302	-3.62465	0.000289353	0.00928718	F19H6.3	184698
7623	WBGene00009698	46.8392	1.08919	0.298581	3.62394	0.000290145	0.00929793	F44F1.6	173189
19476	WBGene00023423	58.3702	1.10264	0.303059	3.62299	0.000291212	0.00931741	F43C1.7	3564937
17551	WBGene00020911	672.238	0.530612	0.146475	3.62209	0.000292234	0.00933542	cpt-6	179035
13490	WBGene00016462	12.0808	1.22019	0.33363	3.61904	0.000295693	0.00943109	C35E7.10	172988
15857	WBGene00019037	192.336	0.782873	0.216309	3.61595	0.000299243	0.00952935	fbxb-17	186510
8511	WBGene00010647	15.4169	1.23703	0.335359	3.61526	0.000300045	0.00953994	K08C7.4	177957
18064	WBGene00021505	40.1121	1.02793	0.282477	3.613	0.000302671	0.00960838	Y41D4A.3	176984
5718	WBGene00007675	114.519	0.971276	0.268395	3.61181	0.000304064	0.00963756	C18D4.6	180155
11750	WBGene00014158	11.4453	1.21034	0.331802	3.61054	0.00030556	0.00966989	ZK938.1	191467
16191	WBGene00019410	7.85867	1.09193	0.311805	3.60609	0.00031084	0.00982168	K05F1.9	173982
9971	WBGene00012207	11.6876	1.16703	0.327053	3.60346	0.000314004	0.00990625	W02B12.12	174755
12511	WBGene00015403	329.562	0.788103	0.21871	3.60229	0.000315423	0.00993558	clec-10	173430
12170	WBGene00015024	12.9512	1.15872	0.329066	3.59923	0.000319166	0.0100379	B0205.10	172973
2110	WBGene00003424	10.15	1.16299	0.322488	3.59792	0.000320772	0.0100728	msp-3	173825
10098	WBGene00012343	1384.75	0.682776	0.189855	3.5961	0.000323029	0.0101162	W08E3.2	173203
16875	WBGene00020167	129.254	-0.881036	0.244877	-3.596	0.000323148	0.0101162	T02G5.11	NA
21395	WBGene00219207	61.2684	0.980505	0.271723	3.59469	0.000324774	0.0101514	C01F6.14	13197256
14760	WBGene00017834	2556.23	-0.465758	0.129735	-3.59006	0.000330601	0.0103177	F26F12.3	178972
1410	WBGene00001786	79.1854	1.1695	0.328195	3.58615	0.000335592	0.0104574	gst-38	185299
16927	WBGene00020223	13.0922	1.17259	0.331207	3.57816	0.000346025	0.010766	T05A7.6	173804
13787	WBGene00016788	814.243	0.606693	0.169591	3.57685	0.00034776	0.0108034	C49G7.10	183624
147	WBGene00000170	619.785	0.945404	0.264988	3.5682	0.000359438	0.0111492	aqp-2	174467
19100	WBGene00022680	18.7557	1.03217	0.318379	3.56652	0.000361751	0.0112038	ZK180.6	177219
9386	WBGene00011579	154.091	0.719976	0.201974	3.56128	0.000369057	0.0114127	T07D4.2	174416
2141	WBGene00003467	31.9954	1.10573	0.329906	3.56022	0.00037055	0.0114414	msp-81	177827
19075	WBGene00022653	2895.45	0.736175	0.207129	3.55412	0.000379248	0.0116922	ZK105.1	191220
16380	WBGene00019622	127.594	0.830704	0.233569	3.55225	0.000381956	0.0117579	K10C2.7	180916
12954	WBGene00015884	12.967	-1.17782	0.333893	-3.55155	0.000382976	0.0117714	C17B7.10	182710
21824	WBGene00271815	16.1128	1.20393	0.334598	3.54926	0.000386313	0.0118561	K04A8.21	186973
7868	WBGene00009959	22.8683	1.18616	0.333932	3.54723	0.000389311	0.0119301	F53B6.4	172709
10959	WBGene00013290	25.4958	1.12894	0.331947	3.54633	0.000390638	0.0119527	Y57G11A.2	178389
19820	WBGene00044258	707.702	-0.528849	0.149191	-3.54467	0.000393106	0.0120101	Y57G11C.51	3565693
8933	WBGene00011095	301.388	0.660629	0.186353	3.54337	0.000395052	0.0120514	gana-1	179660
2137	WBGene00003463	30.6449	1.12209	0.332137	3.54271	0.000396044	0.0120636	msp-76	177802
11103	WBGene00013449	5.19783	0.807406	0.283919	3.54107	0.000398506	0.0121204	Y67A6A.1	172835
6180	WBGene00008167	531.774	0.649169	0.18346	3.53769	0.000403639	0.0122582	acox-1.5	176353
7260	WBGene00009321	8.37637	1.23929	0.332832	3.53505	0.000407698	0.012363	F32B6.4	177842
2902	WBGene00004351	594.367	-0.936504	0.265135	-3.53274	0.000411271	0.0124528	rgs-8.1	180507
5148	WBGene00007072	145.816	0.812435	0.229816	3.53098	0.000414025	0.0124989	ugt-1	179449
17373	WBGene00020715	8.33608	0.982976	0.303098	3.53119	0.000413699	0.0124989	nspd-4	173835
6532	WBGene00008538	196.203	-0.673034	0.190675	-3.52885	0.000417371	0.0125626	sqrd-1	178374
8602	WBGene00010745	194.653	0.888165	0.251522	3.52919	0.000416829	0.0125626	dod-17	187266
17196	WBGene00020522	28.8657	1.10503	0.310188	3.52756	0.000419401	0.012605	T15B7.10	NA
13032	WBGene00015965	1771.65	0.560998	0.159162	3.52452	0.000424246	0.0127318	ugt-48	178940
4292	WBGene00006040	12.2449	1.20184	0.335922	3.52001	0.000431523	0.0129311	ssp-11	177266
9746	WBGene00011968	21.6432	1.18138	0.335585	3.51889	0.000433357	0.0129669	T23G11.1	172534
16528	WBGene00019785	13.9725	1.12163	0.329196	3.51784	0.000435078	0.0129992	M70.3	177013
7914	WBGene00010007	5121.5	0.471931	0.134176	3.51722	0.00043609	0.0130103	F53H4.2	181673
15431	WBGene00018563	9.19982	1.21405	0.333241	3.51676	0.000436847	0.0130138	F47D12.7	175891
10680	WBGene00012980	591.058	0.609411	0.173339	3.51511	0.000439575	0.0130759	efhd-1	175073
19095	WBGene00022674	40.5359	1.05134	0.297443	3.51349	0.000442257	0.0131365	ZK177.9	191238
17501	WBGene00020859	9.66482	-1.18123	0.333134	-3.50382	0.00045864	0.0136032	bath-25	188993
15319	WBGene00018442	38.2187	1.03318	0.293201	3.50227	0.000461313	0.0136625	sdz-18	185773
2124	WBGene00003444	27.4147	1.14675	0.335449	3.49836	0.000468132	0.0138443	msp-51	191292
2116	WBGene00003432	29.707	1.13548	0.334478	3.49774	0.000469219	0.0138563	msp-36	177874
16042	WBGene00019243	43.5926	0.975919	0.277596	3.49596	0.000472352	0.0139285	fbxb-72	178582
12734	WBGene00015650	2487.4	-0.619909	0.177847	-3.48562	0.000490999	0.0144574	pkg-2	177659
9185	WBGene00011362	75.8331	-0.909724	0.260722	-3.48463	0.000492815	0.0144899	cest-1	179915
21320	WBGene00206418	33.9115	1.0826	0.308681	3.48244	0.000496874	0.0145881	M04C3.5	13218533
2123	WBGene00003443	11.9152	1.08322	0.322401	3.47629	0.000508406	0.0149052	msp-50	173890
20642	WBGene00050946	22.4516	1.13849	0.324488	3.47214	0.000516335	0.0151158	M162.12	NA
18408	WBGene00021893	54.6437	1.00342	0.288316	3.46986	0.000520728	0.0152225	ndnf-1	177083
8774	WBGene00010928	13.3911	1.18609	0.334205	3.4688	0.000522784	0.0152606	clec-258	187486
17483	WBGene00020840	19.2462	1.1087	0.331073	3.46744	0.000525433	0.015316	spch-3	172293
8362	WBGene00010493	814.335	-0.536943	0.154964	-3.46485	0.000530532	0.0154424	meg-2	181501
16707	WBGene00019978	1347.6	-0.555254	0.160296	-3.46387	0.000532463	0.0154765	hacd-1	178638
14624	WBGene00017691	6060.78	-0.706107	0.203993	-3.4615	0.000537178	0.0155912	ilys-5	180928
18975	WBGene00022546	55.7125	-1.09292	0.315851	-3.45678	0.000546665	0.0158439	ZC196.2	191101
13428	WBGene00016398	4.88864	0.77765	0.280981	3.45458	0.000551149	0.0159511	C34D4.2	177489
16201	WBGene00019420	42.1449	1.00016	0.288215	3.44863	0.000563447	0.0162838	fbxb-46	187038
14777	WBGene00017854	92.9431	0.848326	0.245664	3.44785	0.000565069	0.0162844	F27C1.4	172193
15854	WBGene00019034	12.0572	1.1892	0.335664	3.44794	0.000564869	0.0162844	fbxb-25	186507
8104	WBGene00010209	87.134	-0.918887	0.266524	-3.4427	0.00057593	0.0165739	fbxa-191	NA
2122	WBGene00003442	11.5316	0.982758	0.310343	3.44037	0.000580911	0.01667	msp-49	173888
11501	WBGene00013882	1282.09	-0.539703	0.156868	-3.4404	0.000580861	0.01667	msa-1	177728
4714	WBGene00006556	27.0441	1.07315	0.30921	3.43803	0.00058596	0.0167912	tbx-37	189977
16559	WBGene00019819	3254.74	0.583103	0.169885	3.43229	0.000598504	0.0171265	aass-1	176842
14769	WBGene00017843	1156.52	-0.500497	0.145836	-3.43187	0.000599439	0.0171291	F26G5.1	178888
16954	WBGene00020251	713.516	-0.527869	0.153928	-3.42921	0.000605331	0.0172732	camt-1	173786
7003	WBGene00009043	21.0197	1.13947	0.328854	3.42312	0.000619071	0.0176405	F22B5.5	174349
11515	WBGene00013900	50.7754	1.08933	0.317436	3.42217	0.000621244	0.0176529	ugt-18	179759
14872	WBGene00017964	3494.29	-0.504504	0.147422	-3.42217	0.000621242	0.0176529	F31F7.1	185179
5372	WBGene00007308	36.2793	1.09592	0.333378	3.42107	0.000623742	0.0176991	C04G2.9	177878
18721	WBGene00022258	117.423	0.766759	0.223952	3.41869	0.000629234	0.0178301	Y73C8B.1	190658
861	WBGene00001063	117.444	-1.11898	0.32998	-3.41657	0.000634148	0.0179443	dpy-1	175342
6590	WBGene00008599	91.2989	0.790711	0.23111	3.41444	0.000639136	0.0180421	F09A5.2	181440
12580	WBGene00015479	113.904	0.865115	0.252978	3.41433	0.000639381	0.0180421	wht-1	175859
13685	WBGene00016678	317.475	0.65877	0.193056	3.41117	0.000646857	0.0182277	C45G9.7	175685
12719	WBGene00015634	14.0535	1.16139	0.334379	3.40883	0.000652432	0.0183594	C09D4.3	172202
3052	WBGene00004677	309806	-1.04537	0.329197	-3.40821	0.000653903	0.0183753	rrn-3.56	NA
8523	WBGene00010659	498.72	-0.814561	0.239422	-3.40237	0.000668044	0.0187226	K08D8.5	178243
10135	WBGene00012383	1314.57	0.607922	0.178668	3.4023	0.00066822	0.0187226	ttr-17	178003
11569	WBGene00013960	15.9638	1.15123	0.333049	3.40197	0.000669027	0.0187226	cutl-8	3565740
13564	WBGene00016541	15.0541	1.10986	0.332573	3.3963	0.000683029	0.0190882	C39H7.1	177341
13236	WBGene00016189	177.103	0.872288	0.257027	3.39091	0.000696611	0.019441	C28G1.4	181132
11230	WBGene00013583	21.2237	1.09275	0.318514	3.38762	0.000705029	0.0196489	ceh-51	180233
5965	WBGene00007941	247.828	-0.636559	0.187908	-3.38722	0.000706047	0.0196504	C34F6.7	181310
8515	WBGene00010651	9.31918	1.1342	0.329884	3.38486	0.000712145	0.019793	K08C9.2	173035
6756	WBGene00008779	61.8589	0.876012	0.258165	3.38196	0.000719696	0.0199755	F14B4.1	172750
8223	WBGene00010336	373.385	-0.679055	0.200852	-3.38055	0.00072341	0.0200512	acox-1.6	181668
18062	WBGene00021503	691.805	0.603923	0.178704	3.37901	0.000727482	0.0201366	ctsa-2	175938
17170	WBGene00020488	5.60966	1.09052	0.315827	3.37748	0.000731526	0.0202131	T13G4.1	188482
17213	WBGene00020541	54.107	0.952944	0.281079	3.37722	0.000732235	0.0202131	fbxb-81	188565
6361	WBGene00008357	235.027	-0.828912	0.245475	-3.37599	0.000735497	0.0202756	nspc-16	183904
515	WBGene00000657	316.547	1.02155	0.303132	3.37506	0.000738001	0.020317	col-81	174686
13310	WBGene00016274	891.07	0.897901	0.266284	3.37271	0.00074431	0.020463	C30G12.2	174195
15600	WBGene00018751	8.43075	1.13499	0.327976	3.37175	0.000746911	0.0205068	F53C3.7	186161
1786	WBGene00002233	56.6232	0.969007	0.286387	3.36999	0.000751713	0.0206107	kqt-1	180933
18993	WBGene00022564	407.142	0.668593	0.198479	3.36774	0.000757866	0.0207514	ZC204.14	191117
19063	WBGene00022641	20.6537	1.13103	0.335934	3.36653	0.000761192	0.0208144	ZK6.6	191207
6978	WBGene00009014	15.1	1.13809	0.333088	3.36242	0.000772622	0.0210986	F21D5.9	184771
1573	WBGene00001993	3759.09	0.604863	0.179954	3.36118	0.000776115	0.0211448	hpd-1	176473
18432	WBGene00021919	33.773	1.0358	0.306084	3.36108	0.000776395	0.0211448	cutl-25	190305
3	WBGene00000003	214.19	0.773926	0.230305	3.35837	0.000784045	0.0212961	aat-2	184126
15218	WBGene00018336	3.8826	0.807071	0.285802	3.35837	0.000784045	0.0212961	F42A9.7	185655
4546	WBGene00006331	1681.98	0.764941	0.227854	3.3572	0.000787356	0.0213574	sup-26	175551
2134	WBGene00003458	13.5195	1.0782	0.330409	3.34988	0.000808459	0.0219006	msp-65	177311
15619	WBGene00018772	20.6315	1.10296	0.325327	3.34847	0.00081258	0.021983	F53G12.4	186189
14848	WBGene00017934	672.271	-0.498274	0.148856	-3.3473	0.000816029	0.0220469	F30B5.4	177185
17543	WBGene00020902	238.02	0.764516	0.228325	3.34645	0.000818529	0.0220851	jmjc-1	171932
18569	WBGene00022078	672.434	-0.491535	0.146975	-3.34423	0.000825112	0.0222332	epg-9	177040
7976	WBGene00010070	4857.8	0.660917	0.197679	3.3434	0.000827597	0.0222546	nep-17	174996
19145	WBGene00022730	48.3976	0.931195	0.277251	3.34323	0.000828098	0.0222546	ZK402.3	191313
15130	WBGene00018242	11.9122	1.14032	0.336116	3.34271	0.000829633	0.0222664	F40G9.6	185555
2598	WBGene00004001	44.9759	1.05832	0.315782	3.34111	0.000834456	0.0223368	pgp-7	188697
14157	WBGene00017184	241.631	0.793448	0.237321	3.34127	0.000833964	0.0223368	ncam-1	180418
7081	WBGene00009130	639.883	0.547053	0.163764	3.34018	0.000837253	0.0223822	F25H5.8	184939
7606	WBGene00009680	13.2282	1.07866	0.330707	3.33647	0.00084851	0.0226533	msd-1	177863
9241	WBGene00011424	63.216	-0.86229	0.25836	-3.3332	0.000858546	0.0228912	dhs-31	188051
13483	WBGene00016455	128.478	0.937024	0.281035	3.33	0.000868444	0.0230956	C35E7.3	172991
16283	WBGene00019514	11.716	1.12737	0.334573	3.32999	0.000868485	0.0230956	K08B4.2	177371
22	WBGene00000023	40.7537	1.03599	0.309686	3.32709	0.000877586	0.0233071	abt-5	173081
13074	WBGene00016013	61.3264	-0.95016	0.285418	-3.32362	0.000888561	0.0235678	ugt-66	182814
4782	WBGene00006627	51.1834	0.943837	0.283019	3.32266	0.00089164	0.0236099	tsp-1	192096
17214	WBGene00020542	46.0109	1.02626	0.307543	3.3224	0.000892476	0.0236099	fbxb-82	188566
16103	WBGene00019311	35.8269	1.06627	0.319356	3.32058	0.000898309	0.0237334	K02E7.6	NA
17067	WBGene00020379	883.38	0.776744	0.234333	3.3146	0.000917749	0.0242014	T09B4.5	172300
20849	WBGene00077684	51.7473	0.929055	0.279431	3.3144	0.000918406	0.0242014	Y26D4A.21	6418607
5317	WBGene00007248	20.8291	1.08521	0.333561	3.31334	0.000921899	0.024262	catp-4	175120
14159	WBGene00017186	395.641	0.558961	0.168794	3.31083	0.000930193	0.0244486	F07B7.2	179263
10147	WBGene00012396	37.1064	0.959158	0.288025	3.309	0.000936311	0.0245776	Y6D1A.2	174817
1516	WBGene00001933	79.5055	-0.963301	0.291115	-3.30705	0.000942835	0.0247169	his-59	186325
11858	WBGene00014615	13.9792	1.12722	0.335521	3.30617	0.000945801	0.0247627	Y116F11A.4	NA
11205	WBGene00013555	12.3828	1.1311	0.335525	3.30506	0.000949573	0.0248294	fbxa-89	190708
15327	WBGene00018452	9.56359	1.13255	0.335032	3.30364	0.00095439	0.0249233	F45D11.5	173479
15752	WBGene00018921	231.811	0.61481	0.186171	3.30095	0.000963564	0.0251306	sago-2	171653
11565	WBGene00013956	10.1447	0.948541	0.307015	3.29892	0.000970573	0.0252809	ZK265.3	191276
2143	WBGene00003469	14.5513	1.07076	0.331352	3.2944	0.000986329	0.0256584	msp-142	173981
2131	WBGene00003452	37.7602	1.07434	0.335412	3.29385	0.000988245	0.0256754	msp-59	177309
20610	WBGene00050903	23.5618	1.06945	0.323033	3.28753	0.00101071	0.0262256	Y17D7C.4	NA
19636	WBGene00044047	23.1236	1.05465	0.318181	3.28536	0.00101853	0.0263947	Y57A10C.11	3565453
12595	WBGene00015496	8.54603	1.1088	0.330423	3.28214	0.00103022	0.0266637	C05E11.7	182274
18054	WBGene00021492	29.4466	-0.997973	0.30287	-3.28006	0.00103785	0.026827	comt-5	178684
2270	WBGene00003620	188.39	-0.674635	0.205975	-3.27403	0.00106026	0.0272159	nhr-21	174202
8147	WBGene00010256	11.1196	1.11441	0.335026	3.27385	0.00106094	0.0272159	hrg-3	179369
9953	WBGene00012189	8.35476	1.11314	0.331038	3.27496	0.00105676	0.0272159	W02A2.4	NA
12239	WBGene00015097	20.9679	1.05941	0.31929	3.2741	0.00105998	0.0272159	B0273.1	177333
17043	WBGene00020353	21.6899	1.07597	0.334719	3.27545	0.00105494	0.0272159	T08B6.4	188277
17673	WBGene00021053	69.0103	0.906676	0.276044	3.27415	0.00105981	0.0272159	gadr-4	173745
17546	WBGene00020905	9.17653	1.07593	0.328508	3.27024	0.00107457	0.0275311	T28H11.7	177268
5267	WBGene00007196	1839.18	-0.501657	0.15344	-3.26939	0.0010778	0.0275789	B0513.4	178351
10206	WBGene00012462	424.266	0.562151	0.171923	3.26897	0.00107939	0.0275848	Y17G7B.8	189455
9742	WBGene00011964	236.753	0.639104	0.195456	3.26813	0.0010826	0.0276322	saeg-2	176303
13568	WBGene00016545	15.9501	1.098	0.330633	3.26563	0.00109221	0.0278426	C40A11.2	183352
5756	WBGene00007714	3.90318	0.746204	0.278637	3.26511	0.00109423	0.0278589	C25D7.1	180007
13913	WBGene00016923	15.692	1.10245	0.335202	3.26068	0.00111147	0.0282624	C54F6.5	179137
1698	WBGene00002125	1616.82	0.557187	0.170895	3.26027	0.00111307	0.0282678	inx-3	180866
17556	WBGene00020917	1076.62	-0.580556	0.178278	-3.25635	0.00112856	0.0286253	W01B11.6	171903
6083	WBGene00008063	7.94318	1.01634	0.311523	3.25399	0.00113795	0.0288276	C41G7.6	172787
6363	WBGene00008359	134.525	-0.953093	0.293057	-3.2528	0.00114274	0.0289129	nspc-17	181548
1021	WBGene00001328	1800.5	0.803208	0.246986	3.25226	0.00114489	0.0289313	epi-1	177956
17040	WBGene00020350	31.6381	1.06498	0.335074	3.25098	0.0011501	0.0290259	T08B2.12	172315
21497	WBGene00219423	70.7078	0.875508	0.268711	3.25063	0.00115149	0.0290259	C23H5.15	24104233
10936	WBGene00013266	459.109	0.65612	0.202057	3.24668	0.00116759	0.0293953	Y57A10A.26	174868
1518	WBGene00001935	95.1517	-0.89044	0.274311	-3.24407	0.00117836	0.0295852	his-61	177521
13675	WBGene00016667	55.7871	0.887019	0.272564	3.24425	0.00117759	0.0295852	C45E5.4	183472
13807	WBGene00016809	36.3179	-1.03683	0.319118	-3.24379	0.00117951	0.0295852	C50D2.6	3565416
18999	WBGene00022570	9.80308	1.0708	0.330725	3.24143	0.00118931	0.0297944	sdz-35	191123
12950	WBGene00015878	14.5075	-1.09285	0.335922	-3.24074	0.00119218	0.0298295	C17B7.4	182706
2073	WBGene00003380	85.7167	0.736531	0.227091	3.23753	0.00120567	0.03013	mnm-2	182489
7304	WBGene00009367	1544.86	0.605305	0.187364	3.23055	0.00123554	0.0308383	F33H2.3	173372
6275	WBGene00008267	5.2432	0.993232	0.309621	3.22893	0.00124255	0.0309754	C53A5.9	183739
6667	WBGene00008680	56.5559	-0.940934	0.290838	-3.22856	0.00124414	0.0309769	F11A5.15	3565598
11332	WBGene00013696	12.7317	1.09006	0.335906	3.22609	0.00125494	0.0312076	Y106G6A.4	172848
6123	WBGene00008105	92.063	0.72993	0.225924	3.2257	0.00125665	0.0312118	C45B11.2	179528
13150	WBGene00016096	14.618	1.08878	0.33183	3.22456	0.00126167	0.0312983	C25E10.7	182891
1937	WBGene00003067	902.928	-0.588063	0.182422	-3.22351	0.00126631	0.0313584	lrg-1	NA
5516	WBGene00007454	57.6398	-0.907662	0.280982	-3.22331	0.00126718	0.0313584	C08F11.7	182422
5225	WBGene00007153	6867.54	0.621105	0.192777	3.2219	0.00127344	0.0314367	clec-41	179797
17317	WBGene00020652	4225.89	-0.506504	0.157196	-3.22212	0.00127248	0.0314367	egg-4	171980
18989	WBGene00022560	7.86816	1.1039	0.332441	3.22	0.00128191	0.0316075	fbxb-16	191114
19347	WBGene00023271	22.0745	1.01937	0.313519	3.21436	0.00130735	0.0321956	F19G12.t1	NA
11510	WBGene00013895	453.429	0.746524	0.232297	3.21311	0.00131307	0.0322975	ZC434.9	172908
8567	WBGene00010706	45.8966	-0.899052	0.279114	-3.21196	0.00131832	0.0323483	cyp-14A2	187184
18923	WBGene00022485	106.15	0.776267	0.241374	3.2123	0.00131676	0.0323483	fbxa-63	191040
6796	WBGene00008819	177.053	0.607848	0.189182	3.21108	0.00132238	0.0323758	shw-1	174331
13819	WBGene00016823	925.5	-0.524089	0.163211	-3.21102	0.00132263	0.0323758	C50E3.12	183663
335	WBGene00000439	22.5172	1.02636	0.316478	3.2086	0.00133385	0.032611	ceh-16	191618
12343	WBGene00015216	287.36	0.632671	0.197259	3.20626	0.00134471	0.032837	valv-1	182010
2139	WBGene00003465	16.4728	0.964074	0.320962	3.20546	0.00134846	0.0328484	msp-78	177814
12315	WBGene00015182	87.322	0.750033	0.233555	3.20572	0.00134725	0.0328484	B0416.7	181986
18075	WBGene00021516	65.4292	0.827814	0.257529	3.20513	0.00135002	0.0328484	Y41D4B.14	176967
8689	WBGene00010836	200.777	0.680014	0.212367	3.19991	0.00137473	0.0334095	M03B6.4	187418
7601	WBGene00009675	10.6698	1.08978	0.335455	3.19824	0.00138271	0.0335232	F44A6.3	185723
13565	WBGene00016542	324.872	0.571541	0.178657	3.19841	0.00138188	0.0335232	C39H7.4	183349
21297	WBGene00206378	8.57545	1.09054	0.333652	3.19746	0.00138646	0.033574	C14E2.11	13219370
16529	WBGene00019786	1227.67	-0.462104	0.144636	-3.19488	0.00139889	0.0338347	M70.4	177015
16284	WBGene00019515	184.444	0.645052	0.201947	3.19209	0.00141247	0.034082	ugt-19	187129
17007	WBGene00020311	525.702	-0.618276	0.193681	-3.19222	0.00141183	0.034082	T07D3.9	173471
7865	WBGene00009956	5.1085	0.960737	0.309024	3.18588	0.00144316	0.0347813	F53B2.5	178204
19535	WBGene00023519	31.8954	1.04489	0.326269	3.18353	0.00145492	0.0350233	Y60A3A.24	259682
19887	WBGene00044330	107.647	0.776664	0.243941	3.17933	0.00147618	0.0354931	alr-1	181302
5917	WBGene00007890	344.291	0.696767	0.219114	3.17888	0.00147844	0.0355053	C33A12.19	259588
2944	WBGene00004400	279.534	0.588028	0.185077	3.17615	0.00149245	0.0357995	rom-1	184989
11832	WBGene00014247	6.10114	0.859713	0.295544	3.17281	0.00150974	0.0361714	ZK1307.4	191561
9724	WBGene00011945	4507.05	-0.404469	0.127506	-3.17215	0.00151313	0.0362099	alg-5	172861
14298	WBGene00017335	167.343	0.784319	0.247269	3.17011	0.00152382	0.0364228	F10D2.10	179101
2525	WBGene00003915	1082.55	0.586237	0.184995	3.16879	0.00153074	0.0365452	pan-1	175596
12856	WBGene00015779	166.792	0.698262	0.220246	3.16834	0.00153314	0.0365596	lrch-1	180893
10413	WBGene00012686	124.804	0.646242	0.203992	3.16512	0.00155018	0.0369226	Y39B6A.27	260227
1010	WBGene00001262	4203.81	-0.462659	0.146223	-3.16405	0.00155588	0.0370151	emb-8	175710
13211	WBGene00016162	2848.9	-0.41275	0.130495	-3.16296	0.00156176	0.0371115	crh-2	259434
14089	WBGene00017112	11.8637	0.908651	0.311082	3.16208	0.00156645	0.0371794	E03H12.5	177262
15504	WBGene00018646	61.0049	0.86346	0.272391	3.16126	0.00157087	0.0372408	mul-1	186063
16419	WBGene00019665	79.4186	0.745159	0.23527	3.16073	0.00157374	0.0372653	K11H12.9	176889
5645	WBGene00007599	346.23	0.6868	0.217548	3.15616	0.0015986	0.0377828	C15A11.7	172496
16476	WBGene00019730	2088.65	0.823783	0.261088	3.15578	0.00160067	0.0377828	asns-2	181121
20102	WBGene00044567	17.8751	1.03681	0.32406	3.15569	0.00160117	0.0377828	C46C11.4	3896883
13931	WBGene00016942	198.684	0.67569	0.21413	3.15331	0.00161432	0.038049	C55B7.3	172359
8366	WBGene00010497	36.6658	0.924446	0.291527	3.15106	0.00162679	0.0382983	axl-1	186869
19155	WBGene00022741	67.8235	0.994982	0.315237	3.15058	0.00162949	0.0383175	ZK430.5	191319
1227	WBGene00001591	627.871	-0.604722	0.192058	-3.14837	0.00164183	0.0385631	glc-1	180086
16104	WBGene00019312	7.2872	1.01517	0.318327	3.14778	0.00164517	0.0385969	K02E7.7	186888
20141	WBGene00044623	14.1612	1.0468	0.334435	3.14676	0.0016509	0.0386865	bus-8	180821
1003	WBGene00001249	326.518	0.543806	0.17284	3.14546	0.00165824	0.0388139	elt-1	177794
21316	WBGene00206414	33.9614	0.922162	0.291335	3.14443	0.00166412	0.0389066	F31D5.7	13184583
11740	WBGene00014148	551.232	0.478391	0.15216	3.14365	0.00166852	0.0389487	ZK909.3	191461
16522	WBGene00019779	1165.35	0.623557	0.198364	3.14344	0.00166975	0.0389487	endu-2	181079
16415	WBGene00019661	24.5615	0.984167	0.310284	3.14301	0.00167219	0.0389609	K11H12.5	187312
17575	WBGene00020940	127.69	-0.783015	0.249098	-3.14159	0.00168032	0.0391055	W02D7.4	189116
1520	WBGene00001937	57.0679	-0.894065	0.284171	-3.14017	0.00168849	0.0392507	his-63	184804
12196	WBGene00015051	7.52539	0.994092	0.318759	3.13807	0.00170065	0.0394881	B0218.7	177614
371	WBGene00000478	48.3385	0.912453	0.289896	3.1367	0.00170861	0.0395825	cfz-2	178768
6873	WBGene00008904	251.135	0.560773	0.178694	3.13697	0.00170702	0.0395825	F17A2.13	181390
15592	WBGene00018743	216.525	0.840449	0.26814	3.13252	0.00173313	0.0401048	F53B3.5	180578
13732	WBGene00016728	203.138	0.632811	0.201925	3.13186	0.00173701	0.0401489	C46H11.2	172131
20885	WBGene00077764	826.706	-0.667698	0.213211	-3.1314	0.00173977	0.0401669	F59C6.16	7040139
5647	WBGene00007601	13.1149	1.05486	0.335325	3.1306	0.00174451	0.0402306	C15C6.2	173099
4625	WBGene00006449	13.8631	0.953236	0.321037	3.1298	0.00174924	0.0402651	alg-4	176400
16094	WBGene00019300	164.092	-0.687741	0.219683	-3.12968	0.00174997	0.0402651	swt-1	186875
7964	WBGene00010058	116.427	-0.784693	0.250736	-3.12731	0.00176413	0.0403625	F54E4.2	186246
8939	WBGene00011101	37.7571	0.897403	0.285275	3.12822	0.0017587	0.0403625	R07D5.2	184224
13152	WBGene00016099	252.168	0.643492	0.205668	3.12746	0.00176327	0.0403625	C25E10.10	182894
14405	WBGene00017448	176.048	0.706321	0.2257	3.12782	0.00176109	0.0403625	F14B8.6	180966
15088	WBGene00018199	211.424	0.632428	0.202099	3.12779	0.00176124	0.0403625	F39E9.7	NA
20254	WBGene00044768	16.5442	1.05669	0.334627	3.12541	0.0017756	0.0405792	M117.7	NA
21684	WBGene00255457	20.9389	0.959414	0.324507	3.12081	0.00180356	0.0411717	F23C8.14	24104474
6837	WBGene00008863	37.7834	0.901445	0.287446	3.11964	0.00181072	0.0412427	F15D4.6	184531
10014	WBGene00012251	435.901	-0.847473	0.271726	-3.11975	0.00181005	0.0412427	clec-49	180298
7618	WBGene00009692	1207.02	-0.992531	0.33276	-3.11776	0.00182232	0.0414145	F44E5.5	174806
11748	WBGene00014156	14.9227	1.05776	0.335934	3.11776	0.00182234	0.0414145	ZK930.6	191466
17521	WBGene00020880	3.08364	-0.685911	0.268434	-3.11694	0.00182738	0.0414826	T28A11.18	189023
9060	WBGene00011229	80.8251	0.806888	0.258583	3.11445	0.00184289	0.041788	R11.4	181693
15007	WBGene00018108	9.71818	1.05605	0.333803	3.11181	0.00185944	0.0421163	F36H5.10	173543
8263	WBGene00010379	40.8669	0.971059	0.311069	3.11136	0.0018623	0.042134	H12D21.3	186727
15392	WBGene00018521	12.4599	1.06062	0.33453	3.11033	0.00186877	0.0422334	F46H5.5	185881
12206	WBGene00015063	90.821	0.880268	0.282881	3.10712	0.00188918	0.0426158	B0228.6	174251
21304	WBGene00206385	12.261	1.06177	0.33586	3.10701	0.00188989	0.0426158	T06D4.6	13184322
5842	WBGene00007807	852.591	0.497201	0.160074	3.10582	0.00189754	0.0427171	C29F3.7	180036
9145	WBGene00011318	3338.83	-0.413429	0.133121	-3.10565	0.00189858	0.0427171	cdt-2	179995
14398	WBGene00017441	136.671	0.898764	0.31851	3.10203	0.00192198	0.0431957	F13H8.8	184439
6919	WBGene00008953	200.129	-0.85463	0.275523	-3.10095	0.00192899	0.0433052	F19C6.4	184676
7333	WBGene00009397	326.974	0.737726	0.238444	3.09369	0.00197681	0.0443298	clec-66	174929
8525	WBGene00010661	317.108	-0.559485	0.180873	-3.09304	0.00198115	0.0443782	tyr-2	176810
8045	WBGene00010142	113.794	0.730591	0.235948	3.0925	0.00198481	0.0444112	F56A8.8	176746
17614	WBGene00020990	12.681	0.93718	0.320234	3.09034	0.00199927	0.0446856	W03D8.9	171842
13980	WBGene00016996	109.206	0.716391	0.23166	3.08926	0.00200657	0.0447994	D1005.2	180484
9280	WBGene00011466	7.55563	0.956959	0.314572	3.0885	0.00201167	0.0448641	T05C12.1	188121
7847	WBGene00009938	7.41351	1.01371	0.32515	3.08593	0.00202918	0.045205	F52F12.5	186128
14642	WBGene00017710	8.79774	1.02191	0.330291	3.07939	0.00207424	0.046158	F22E5.12	184840
4972	WBGene00006826	607.576	0.500781	0.162704	3.07754	0.0020872	0.0463956	unc-97	180827
956	WBGene00001178	531.166	-0.613011	0.199257	-3.07631	0.00209577	0.0465352	egl-9	179461
6602	WBGene00008612	7.68982	1.0327	0.330777	3.07334	0.00211676	0.0468478	fbxa-103	184228
19002	WBGene00022573	31.9043	0.901015	0.291184	3.07374	0.00211391	0.0468478	ZC239.15	191125
20501	WBGene00045355	11.3048	1.03684	0.335127	3.0734	0.00211634	0.0468478	D1086.17	6418749
17346	WBGene00020688	93.0244	0.75332	0.244971	3.0698	0.00214203	0.0473553	T22D1.11	177459
5212	WBGene00007140	134.496	-0.946115	0.308578	-3.06856	0.00215093	0.0475004	cyp-29A4	181926
7970	WBGene00010064	644.73	0.585745	0.19101	3.06622	0.00216784	0.0478218	F54F7.2	186253
14039	WBGene00017059	7.60397	0.991733	0.323776	3.06437	0.0021813	0.0480667	msrp-5	183956
2023	WBGene00003185	1248.19	-0.528769	0.17258	-3.06392	0.00218457	0.0480867	mek-1	181004
6117	WBGene00008097	22.0009	1.02775	0.334045	3.06124	0.00220425	0.0484207	ugt-15	183462
10268	WBGene00012529	611.001	0.503183	0.16436	3.0612	0.00220452	0.0484207	Y32F6A.4	179456
712	WBGene00000882	390.471	0.624752	0.204201	3.05905	0.00222041	0.0486121	cyn-6	175231
10064	WBGene00012306	273.206	0.525747	0.171821	3.05908	0.00222017	0.0486121	W06F12.2	176809
20517	WBGene00045387	101.396	0.774789	0.252965	3.05916	0.00221957	0.0486121	K09H9.8	6418598
1692	WBGene00002118	18.5891	1.0043	0.325108	3.05735	0.00223307	0.0488367	ins-35	180334
7283	WBGene00009344	11.7592	0.9998	0.330832	3.05579	0.00224467	0.0490375	F32H2.7	172716
7718	WBGene00009801	808.794	-0.623422	0.204134	-3.05395	0.00225846	0.0492859	ipla-2	181196
8686	WBGene00010833	189.765	0.701683	0.229713	3.053	0.00226569	0.0493907	M03B6.1	187417
13533	WBGene00016507	297.03	-0.52399	0.171669	-3.05198	0.00227337	0.0495048	abhd-5.2	178877
1313	WBGene00001687	75.0789	0.773647	0.253071	3.05022	0.00228672	0.0497423	gpn-1	181658
6994	WBGene00009031	16.0769	0.995802	0.333618	3.04899	0.0022961	0.0498928	F21H7.5	180090
17202	WBGene00020528	48.0448	-0.799482	0.261829	-3.04754	0.00230726	0.0500818	lgc-54	188525
20224	WBGene00044725	69.6379	0.797825	0.26144	3.04564	0.00232187	0.0503451	R11G1.7	4363113
11479	WBGene00013858	8.25832	0.825372	0.295451	3.04399	0.0023346	0.0505673	ssp-34	177966
6242	WBGene00008233	482.395	-0.662916	0.217871	-3.04251	0.00234611	0.0507084	C50F4.8	179332
18002	WBGene00021434	22.4432	0.964866	0.314028	3.04252	0.00234607	0.0507084	Y39A3A.3	189719
1779	WBGene00002226	2268.5	-0.447803	0.14727	-3.04069	0.00236037	0.0509221	klp-16	172784
16611	WBGene00019874	11.5545	0.992466	0.329192	3.04061	0.00236101	0.0509221	R05C11.2	187600
17409	WBGene00020758	303.717	0.585067	0.192405	3.04019	0.00236427	0.0509384	T24C4.2	188843
1594	WBGene00002016	76.8827	-0.956895	0.315277	-3.03763	0.00238443	0.0512766	hsp-16.2	178659
16364	WBGene00019605	343.101	0.60429	0.198881	3.03756	0.00238501	0.0512766	ctsa-1	174057
1434	WBGene00001819	1105.04	0.494527	0.162969	3.03433	0.00241068	0.0517736	haf-9	172288
20229	WBGene00044733	34.7437	0.930245	0.30501	3.0306	0.00244069	0.0523628	W08F4.13	4363035
10774	WBGene00013086	193.913	0.59125	0.19523	3.02708	0.00246932	0.0529211	arrd-2	174491
5428	WBGene00007365	1738.38	-0.742566	0.245361	-3.02661	0.00247309	0.052946	C06B3.6	182293
111	WBGene00000120	1232.48	0.515789	0.170452	3.0259	0.00247892	0.0530151	aly-1	177735
2614	WBGene00004020	445.422	0.606562	0.200469	3.02502	0.00248614	0.0530648	pho-1	173896
18294	WBGene00021766	1648.99	-0.498162	0.16468	-3.02498	0.00248648	0.0530648	hex-4	245995
1811	WBGene00002260	66.478	-0.968331	0.320727	-3.02174	0.00251327	0.0535242	lbp-8	188761
12591	WBGene00015492	362.722	0.596188	0.197246	3.022	0.0025111	0.0535242	lnp-1	180731
1485	WBGene00001885	101.922	-0.865841	0.286624	-3.02013	0.00252664	0.0537526	his-11	175029
14915	WBGene00018010	765.775	-0.427354	0.141539	-3.01929	0.00253372	0.0538468	F33E11.2	178555
10189	WBGene00012444	193.579	0.600315	0.199067	3.01433	0.00257551	0.0546778	Y15E3A.5	181624
14091	WBGene00017114	5.3312	0.799624	0.291905	3.01388	0.00257928	0.0547006	E03H12.7	177263
15796	WBGene00018971	833.476	0.918027	0.30511	3.01348	0.00258274	0.0547168	clec-67	177151
20258	WBGene00044772	33.8192	-0.965586	0.331915	-3.01267	0.00258961	0.0548054	T23E7.6	4363117
17382	WBGene00020726	323.957	0.744695	0.247215	3.01123	0.00260192	0.0550086	T23C6.4	181754
2113	WBGene00003429	24.3345	0.986025	0.334898	3.01059	0.00260744	0.055068	msp-31	173849
5329	WBGene00007260	150.53	0.742088	0.246428	3.00859	0.00262464	0.0553737	olrn-1	181642
7428	WBGene00009493	104.123	0.711106	0.236196	3.00705	0.00263794	0.0555966	hrg-4	185380
6984	WBGene00009020	15.5042	1.0159	0.336047	3.00587	0.00264826	0.0557562	F21D9.6	NA
2128	WBGene00003449	18.7575	0.969597	0.331064	3.00471	0.00265836	0.0559108	msp-56	177830
2560	WBGene00003956	1434.66	0.646872	0.215436	3.00249	0.0026778	0.0562033	pcp-1	176086
6423	WBGene00008422	3837.12	-0.518587	0.172703	-3.00278	0.00267528	0.0562033	D2045.2	176464
11993	WBGene00014814	25.5342	0.982566	0.325873	3.00154	0.00268613	0.0563201	R03D7.3	NA
13903	WBGene00016913	1717.12	0.739901	0.246696	2.99945	0.00270471	0.0566512	lam-2	180980
18402	WBGene00021887	378.233	-0.469824	0.156698	-2.99807	0.00271692	0.0568483	fbxc-45	190283
10775	WBGene00013087	3.06179	0.671808	0.270504	2.99708	0.00272575	0.0568573	Y51B9A.5	190138
12777	WBGene00015696	3.06179	0.671808	0.270504	2.99708	0.00272575	0.0568573	C10H11.7	3565564
14490	WBGene00017540	20.534	0.989132	0.327224	2.99728	0.00272403	0.0568573	F17E9.3	184619
4893	WBGene00006741	104.258	0.657588	0.219319	2.99513	0.00274329	0.0571544	unc-1	180458
9965	WBGene00012201	447.455	0.60409	0.201682	2.99487	0.00274562	0.0571544	W02B12.1	174746
14939	WBGene00018037	1166.44	-0.451267	0.150786	-2.99276	0.00276465	0.0574918	chtl-1	180809
15341	WBGene00018470	64.4524	0.756574	0.252239	2.99239	0.00276803	0.0575032	F45E4.5	185796
19923	WBGene00044371	43.2428	0.821191	0.27338	2.99169	0.00277437	0.0575759	ZC239.20	3565872
5230	WBGene00007159	8.36135	0.907146	0.314582	2.99119	0.00277893	0.0576118	B0379.7	172871
15284	WBGene00018406	7.79969	1.01308	0.331456	2.99067	0.00278366	0.0576509	F44A2.7	185721
16605	WBGene00019868	49.059	-0.849635	0.283559	-2.99026	0.00278738	0.0576692	R04B3.3	180551
11770	WBGene00014179	8.99992	0.923248	0.318097	2.98965	0.00279299	0.0577265	ZK1010.5	176720
4698	WBGene00006539	228.665	-0.665998	0.222856	-2.98783	0.00280965	0.0580119	tbb-6	179680
2126	WBGene00003446	17.3673	0.916807	0.323016	2.98701	0.00281723	0.0580504	msp-53	177275
7064	WBGene00009113	3055.42	-0.60998	0.204211	-2.98705	0.00281686	0.0580504	maph-1.2	172918
18391	WBGene00021876	674.026	-0.528559	0.177115	-2.98422	0.00284301	0.0585223	Y54G2A.11	177058
14916	WBGene00018011	1832.38	-0.440434	0.147663	-2.98269	0.00285724	0.0587555	F33E11.3	178556
6230	WBGene00008221	66.7923	0.7636	0.255416	2.98223	0.00286153	0.0587843	nhr-168	353455
2498	WBGene00003877	1265.68	0.57455	0.192762	2.98046	0.0028782	0.059067	pept-1	180919
11071	WBGene00013410	9.23465	0.983203	0.329264	2.97986	0.00288379	0.059122	fbxb-94	NA
10127	WBGene00012374	25.2617	0.961418	0.320097	2.97954	0.00288683	0.0591248	W09H1.4	189328
20879	WBGene00077757	215.328	0.881686	0.295999	2.97917	0.00289029	0.0591359	E02H4.7	7040175
15332	WBGene00018458	18.2371	0.992694	0.330175	2.97869	0.00289479	0.0591685	fbxb-30	185787
6996	WBGene00009033	9.48872	-1.00917	0.33571	-2.97518	0.00292814	0.05979	F21H7.12	259670
15322	WBGene00018445	15.5508	0.999554	0.331947	2.97311	0.00294803	0.0601356	fbxb-5	185776
4502	WBGene00006256	10.7843	1.01402	0.335907	2.97176	0.002961	0.0602232	str-225	192035
11577	WBGene00013968	135.972	0.588131	0.197759	2.97174	0.00296121	0.0602232	ZK287.9	3565283
13111	WBGene00016054	8.65848	0.970876	0.327571	2.97193	0.00295935	0.0602232	C24D10.2	177290
497	WBGene00000638	44.0849	0.929264	0.311664	2.97052	0.00297301	0.0604026	col-62	172495
1346	WBGene00001720	6.27649	0.967121	0.321457	2.96952	0.00298265	0.0605379	grl-11	191341
5631	WBGene00007584	6.47494	0.950636	0.318243	2.96756	0.00300171	0.0608641	C14C10.1	182608
16187	WBGene00019406	13.034	0.976524	0.333461	2.96658	0.00301136	0.0609988	acdh-8	173979
1207	WBGene00001569	1884.54	-0.482022	0.162575	-2.96492	0.00302757	0.0612245	meg-3	180510
11467	WBGene00013845	182.682	0.569941	0.192153	2.96483	0.00302853	0.0612245	fbxa-37	175292
1486	WBGene00001886	38.4125	-0.943816	0.318405	-2.96355	0.00304108	0.0613828	his-12	175028
16486	WBGene00019741	57.9376	0.764118	0.257176	2.96342	0.0030424	0.0613828	nhr-201	187408
13012	WBGene00015944	3.32486	0.622838	0.262938	2.95509	0.00312577	0.0628775	C18A3.7	173972
15501	WBGene00018643	220.293	0.659599	0.223087	2.95557	0.00312092	0.0628775	drd-50	177176
17325	WBGene00020661	27.7167	0.957081	0.322477	2.95535	0.00312316	0.0628775	smz-2	172415
14635	WBGene00017703	148.621	0.669082	0.226282	2.95451	0.00313162	0.0628992	F22E5.1	184831
18003	WBGene00021435	75.3392	0.782075	0.264094	2.95437	0.00313304	0.0628992	Y39A3A.4	189720
5901	WBGene00007872	129.763	0.805779	0.27286	2.95238	0.00315333	0.0632441	C32H11.9	183133
12298	WBGene00015163	671.761	0.600819	0.203588	2.95093	0.00316815	0.0634304	B0361.9	176033
15029	WBGene00018134	17.2936	0.992204	0.336103	2.95086	0.00316887	0.0634304	F37A4.4	175945
2548	WBGene00003939	17.0639	0.996237	0.335027	2.94942	0.00318372	0.0636649	pax-3	185022
6239	WBGene00008230	3.18482	0.632373	0.264623	2.94715	0.00320717	0.064071	pfk-1.2	179335
13820	WBGene00016824	719.562	-0.456279	0.154871	-2.94611	0.00321801	0.0642243	C50E3.13	179145
20575	WBGene00045498	119.647	0.660072	0.22383	2.94554	0.0032239	0.0642786	F56F4.8	6418595
12661	WBGene00015572	3.53718	0.597061	0.258651	2.94469	0.00323279	0.0643927	C07G1.6	182377
8645	WBGene00010790	355.263	-0.61019	0.207319	-2.94307	0.00324977	0.0646676	sodh-1	179627
2260	WBGene00003610	148.255	-0.655681	0.222789	-2.94209	0.00326004	0.0648084	nhr-11	177724
6428	WBGene00008427	152.981	0.606023	0.20585	2.94165	0.00326472	0.0648381	atg-10	183959
13919	WBGene00016929	11.238	-0.986276	0.335398	-2.93962	0.00328612	0.065186	C54F6.12	183810
14482	WBGene00017532	538.031	-0.475906	0.161903	-2.93938	0.00328866	0.065186	ent-5	184599
13384	WBGene00016351	10.1332	0.965496	0.330729	2.93877	0.00329515	0.0651938	C33F10.1	173834
17925	WBGene00021343	33.6647	0.858472	0.290439	2.93874	0.00329547	0.0651938	cutl-23	189610
7241	WBGene00009301	184.72	-0.545169	0.185545	-2.93768	0.00330677	0.0653538	F31F6.2	185176
9045	WBGene00011214	23.651	0.981983	0.336124	2.93674	0.00331687	0.065426	R10E9.2	175513
17851	WBGene00021262	180.588	0.578693	0.196952	2.93683	0.0033159	0.065426	fbxa-74	189515
10562	WBGene00012850	246.796	-0.526795	0.179393	-2.93627	0.0033218	0.0654597	Y44A6C.1	189898
15337	WBGene00018465	491.689	-0.745838	0.254093	-2.9353	0.00333221	0.0656012	F45E1.4	185793
1053	WBGene00001393	13489.1	-0.584166	0.19905	-2.93481	0.0033375	0.0656417	fat-1	178291
1468	WBGene00001863	610.179	0.829272	0.282716	2.93401	0.0033461	0.0657472	him-4	181187
20161	WBGene00044651	1310.94	-0.442571	0.150863	-2.93355	0.00335108	0.0657816	egrh-3	4363076
20145	WBGene00044633	7.01272	0.944336	0.321396	2.93261	0.00336122	0.0659168	F54H12.7	3896758
21451	WBGene00219316	407.573	-0.487744	0.166388	-2.93131	0.00337541	0.0661314	F21A3.11	13217012
17161	WBGene00020479	42.533	0.850263	0.28911	2.92922	0.00339814	0.0665124	T13C2.3	174117
8748	WBGene00010900	8.69025	0.943725	0.324705	2.92727	0.00341948	0.0668658	M28.9	174642
14582	WBGene00017644	72.1989	0.759653	0.259583	2.92254	0.00347193	0.0678261	exc-9	177586
9994	WBGene00012231	318.252	-0.542654	0.185824	-2.91982	0.00350237	0.0683551	W04A4.2	189178
17259	WBGene00020589	187.399	0.616325	0.210979	2.91938	0.0035073	0.0683856	T19H12.3	178879
1374	WBGene00001750	24.8931	0.908024	0.308716	2.91833	0.0035191	0.0685499	gst-2	177884
17554	WBGene00020914	16.6623	-0.910531	0.325549	-2.91721	0.00353174	0.0687302	sulp-6	189085
4926	WBGene00006775	9.84693	0.962618	0.331059	2.91687	0.00353566	0.0687406	unc-39	191623
20951	WBGene00175035	8.41502	0.946662	0.325453	2.91383	0.0035702	0.0693459	F54C9.14	13186158
17017	WBGene00020322	444.431	-0.518261	0.178007	-2.91136	0.00359864	0.0698315	T07F12.2	180762
4300	WBGene00006053	11.9854	0.825263	0.308579	2.91072	0.00360596	0.0699068	ssq-4	177269
3244	WBGene00004965	8.9807	0.878067	0.314134	2.90904	0.00362539	0.0702165	spe-11	172179
3109	WBGene00004775	4249.37	-0.368956	0.126854	-2.9085	0.0036317	0.0702717	2021-09-01	171912
11729	WBGene00014135	148.904	0.640522	0.220233	2.90673	0.0036523	0.070603	ZK896.4	191450
829	WBGene00001031	4626.83	-0.41314	0.142149	-2.90638	0.00365637	0.0706144	dnj-13	3564910
9950	WBGene00012186	66.0621	0.963806	0.333967	2.90592	0.00366179	0.07064	mlt-11	180352
16010	WBGene00019208	146.307	-0.777801	0.267558	-2.90567	0.00366465	0.07064	lips-14	NA
2115	WBGene00003431	18.1371	0.841959	0.314147	2.90326	0.00369299	0.0710515	msp-33	173844
13946	WBGene00016958	90.2095	0.639135	0.219841	2.90327	0.00369283	0.0710515	ilys-4	183853
3291	WBGene00005018	68.8904	0.869134	0.29931	2.90135	0.00371557	0.0714185	sqt-3	179693
9637	WBGene00011848	10.8977	0.982199	0.335136	2.90038	0.00372709	0.0715722	chil-27	188616
7649	WBGene00009728	9.69575	0.990205	0.336003	2.89684	0.00376945	0.0723059	sdz-19	181407
10010	WBGene00012247	70.3677	0.770096	0.265295	2.89659	0.00377242	0.0723059	W04E12.2	189189
1543	WBGene00001960	5.85428	0.947857	0.31979	2.89576	0.00378239	0.0723605	hlh-16	183973
21751	WBGene00269419	48.8007	0.814701	0.280455	2.89598	0.00377971	0.0723605	K05F6.15	NA
5080	WBGene00006981	57.378	0.818048	0.281773	2.89509	0.0037905	0.0724474	zig-4	181051
249	WBGene00000279	115.184	0.624296	0.215441	2.89459	0.00379651	0.072494	cah-1	186231
9564	WBGene00011770	43.3524	0.805833	0.277694	2.89132	0.00383631	0.0731853	T14G8.2	188502
7004	WBGene00009044	62.2909	0.747155	0.258051	2.88898	0.00386493	0.0736143	F22B5.6	184810
18765	WBGene00022307	414.351	-0.529616	0.183319	-2.88889	0.00386605	0.0736143	Y77E11A.2	176954
10776	WBGene00013088	20.1437	0.934899	0.320789	2.88834	0.00387284	0.0736747	Y51B9A.6	190139
11189	WBGene00013538	5265.62	-0.490874	0.169973	-2.88796	0.00387749	0.073694	ari-1.4	178437
6535	WBGene00008541	20.6193	0.961619	0.335912	2.88732	0.00388536	0.0737746	F07A5.2	172489
14229	WBGene00017263	1921.45	-0.407969	0.141339	-2.88645	0.00389613	0.0739101	F08F3.6	178925
12263	WBGene00015124	115.303	0.628591	0.217544	2.88612	0.00390025	0.0739191	anmt-1	176217
2543	WBGene00003933	62.9695	0.883765	0.3059	2.88539	0.00390929	0.0740215	pat-9	181714
17120	WBGene00020436	150.265	-0.607557	0.210613	-2.88422	0.00392385	0.074159	T12A2.1	175887
17982	WBGene00021404	9.0118	0.943543	0.327856	2.88448	0.00392055	0.074159	trpl-3	176820
626	WBGene00000771	15.1196	0.965596	0.335199	2.88358	0.00393186	0.0742412	cpb-2	174027
17010	WBGene00020315	965.764	-0.449363	0.155853	-2.88315	0.00393718	0.0742726	T07E3.4	175961
9920	WBGene00012152	160.034	0.667656	0.231557	2.88146	0.0039584	0.0746037	cnc-10	3565147
598	WBGene00000742	6.96575	0.913924	0.318042	2.88084	0.00396614	0.0746803	col-169	180909
14885	WBGene00017979	931.442	-0.599322	0.208072	-2.8803	0.00397298	0.0747399	F32B5.6	171827
1143	WBGene00001500	73.0874	-0.914629	0.318016	-2.87813	0.00400043	0.0751866	ftn-1	179138
3293	WBGene00005020	1023.25	-0.397211	0.138049	-2.87731	0.00401084	0.0752688	sqv-2	173635
8133	WBGene00010241	13.7886	0.85511	0.315598	2.87673	0.00401824	0.0752688	F58D2.2	178270
8357	WBGene00010486	7.56413	0.887293	0.317589	2.87695	0.00401535	0.0752688	K01H12.4	177805
19854	WBGene00044294	941.309	-0.402258	0.139835	-2.87662	0.00401962	0.0752688	C01B10.11	3565843
16211	WBGene00019430	13.5518	0.913157	0.326012	2.87578	0.00403034	0.0754	K06A5.2	259316
9859	WBGene00012087	10.7284	0.919339	0.327099	2.87493	0.00404118	0.0755332	T27E7.1	178390
1270	WBGene00001637	172.503	0.606097	0.210936	2.87193	0.00407977	0.0761845	gly-12	181005
11392	WBGene00013763	294.225	0.716473	0.249432	2.87104	0.00409126	0.0763289	Y113G7B.14	NA
688	WBGene00000857	151.407	0.614537	0.213955	2.87041	0.00409936	0.0764098	cwn-1	173399
12611	WBGene00015516	8.89695	0.907606	0.322702	2.86873	0.00412124	0.0767473	C06A8.6	174253
18890	WBGene00022445	44.3035	0.824438	0.286751	2.86502	0.00416977	0.0775799	Y110A2AL.9	173632
1176	WBGene00001537	119.212	0.732122	0.255308	2.86468	0.00417428	0.0775927	gcy-11	181745
6881	WBGene00008912	12.1055	0.969078	0.335679	2.86387	0.00418502	0.0777213	F17C8.7	175624
12284	WBGene00015148	112.952	0.694611	0.242378	2.8633	0.00419254	0.0777898	hpo-28	175798
14120	WBGene00017143	360.668	0.733587	0.256246	2.86205	0.00420911	0.0780261	EEED8.15	173924
3904	WBGene00005643	373.578	0.614859	0.215171	2.85719	0.00427415	0.0791594	srp-2	178586
10869	WBGene00013193	917.315	-0.50262	0.175934	-2.85682	0.00427908	0.0791786	Y54E2A.8	190257
15948	WBGene00019136	9.56031	0.916018	0.326563	2.85628	0.00428631	0.0792402	F59H6.5	186644
7106	WBGene00009155	8.73322	0.965189	0.333693	2.85585	0.00429224	0.0792603	lhfp-4	184971
19658	WBGene00044073	208.627	0.62975	0.220452	2.85563	0.0042952	0.0792603	tag-244	176962
6766	WBGene00008789	1847.08	-0.445853	0.156158	-2.85513	0.00430187	0.0793113	F14D7.2	179929
15019	WBGene00018121	6.7447	0.788442	0.295153	2.85144	0.00435222	0.0801668	F36H12.5	185395
6302	WBGene00008295	23.6046	0.946323	0.332201	2.8511	0.00435688	0.0801801	nlp-39	183774
18835	WBGene00022382	1792.64	-0.677404	0.237647	-2.85055	0.00436432	0.0802443	Y94H6A.10	259559
16593	WBGene00019855	16.428	0.957218	0.3337	2.84862	0.00439088	0.0806597	R03H10.2	173751
5205	WBGene00007133	47.3841	0.791521	0.277408	2.84598	0.00442746	0.0812581	B0284.3	175566
1350	WBGene00001724	7.17875	0.931659	0.32569	2.84519	0.00443845	0.0813864	grl-15	190707
15743	WBGene00018910	7766.55	0.609172	0.214174	2.84435	0.00445026	0.0815293	F56A4.2	178721
5856	WBGene00007823	2.82486	0.613361	0.26249	2.84371	0.00445922	0.0815463	C30H6.5	183068
12684	WBGene00015597	36.8838	0.836494	0.292608	2.84397	0.00445558	0.0815463	fbxa-162	NA
19222	WBGene00022813	128.624	0.657638	0.231112	2.84271	0.00447322	0.0817287	ZK742.3	191419
10819	WBGene00013138	8.45055	0.910394	0.32404	2.84186	0.00448511	0.0818725	Y53C10A.10	190195
11398	WBGene00013771	17.1143	0.857376	0.320013	2.83921	0.00452249	0.0824806	Y113G7C.1	180332
1778	WBGene00002225	2371.63	-0.483814	0.170471	-2.83811	0.00453817	0.0826182	klp-15	172213
21579	WBGene00235272	27.386	0.892955	0.312724	2.83824	0.00453624	0.0826182	Y43B11AL.5	NA
2416	WBGene00003769	401.889	0.699077	0.246284	2.83781	0.00454248	0.0826227	nlp-31	178804
686	WBGene00000853	18.0956	-0.9188	0.322048	-2.83545	0.00457618	0.0831612	cut-6	176520
8886	WBGene00011042	8.11397	0.953451	0.332977	2.83425	0.00459341	0.0833997	R05H10.1	175144
8346	WBGene00010474	3.37206	0.555401	0.252239	2.83331	0.00460694	0.0835706	K01D12.15	179698
17234	WBGene00020563	111.446	0.606027	0.213785	2.83203	0.00462539	0.0838305	T19C3.5	188587
2174	WBGene00003522	130.098	0.782819	0.276291	2.83103	0.00463991	0.0840187	nas-3	187045
2127	WBGene00003448	12.813	0.811297	0.310919	2.82974	0.00465863	0.0840935	msp-55	177272
9096	WBGene00011267	54.8627	0.754441	0.265796	2.83011	0.0046532	0.0840935	fbxb-85	187876
15609	WBGene00018761	16.1055	0.944722	0.330502	2.82965	0.00465992	0.0840935	F53E10.5	186167
18987	WBGene00022558	15.5357	0.952235	0.333626	2.8296	0.00466059	0.0840935	fbxb-21	191112
16890	WBGene00020182	139.826	-0.717427	0.253495	-2.82885	0.0046716	0.0842174	ugt-53	178744
11127	WBGene00013473	13.8471	0.87188	0.322653	2.82557	0.00471966	0.0850082	Y69E1A.1	177991
8209	WBGene00010322	30.634	-0.844633	0.29817	-2.82494	0.00472888	0.0850411	F59B10.6	174617
12574	WBGene00015472	163.353	0.747289	0.264487	2.82488	0.00472985	0.0850411	C05D9.3	182254
8761	WBGene00010915	3.01211	0.58349	0.257407	2.8231	0.0047562	0.0854392	M110.7	187474
6577	WBGene00008586	1039.95	0.464804	0.164831	2.81975	0.00480612	0.0861836	snrp-40.1	181319
17519	WBGene00020878	59.4213	-0.809797	0.286949	-2.81976	0.00480589	0.0861836	T28A11.16	189021
16523	WBGene00019780	783.995	0.569902	0.202139	2.81928	0.0048131	0.0862327	M60.4	187465
625	WBGene00000770	1726.33	-0.53271	0.189241	-2.81498	0.00487808	0.0871956	cpb-1	176310
6211	WBGene00008202	7.96252	0.878121	0.319096	2.81487	0.00487973	0.0871956	clec-197	178521
18838	WBGene00022386	207.533	-0.535884	0.190323	-2.81513	0.00487581	0.0871956	Y95B8A.6	171674
13001	WBGene00015933	7141.85	0.627201	0.222921	2.81364	0.00489835	0.0874515	C17H12.8	177447
7218	WBGene00009277	1517.84	-0.4221	0.150065	-2.81274	0.00491208	0.0875427	F30F8.10	3565178
17763	WBGene00021156	204.034	-0.668508	0.237592	-2.81301	0.004908	0.0875427	Y4C6B.2	189355
9886	WBGene00012115	6.37605	0.856303	0.310751	2.81246	0.00491644	0.0875436	T28B8.4	13181077
2479	WBGene00003846	144.067	0.56441	0.200561	2.81204	0.0049229	0.0875819	odd-2	183219
6581	WBGene00008590	7.37917	0.939525	0.329777	2.81077	0.00494235	0.0877874	F08H9.2	179950
13722	WBGene00016716	712.446	-0.446284	0.158775	-2.81072	0.00494309	0.0877874	acs-17	180859
17371	WBGene00020713	13.4703	0.886826	0.325338	2.80832	0.00498005	0.0883665	T23B3.5	172387
14070	WBGene00017093	273.142	0.540624	0.192525	2.80703	0.00500009	0.0886446	E02C12.8	179320
5737	WBGene00007694	134.785	0.916178	0.327647	2.80656	0.00500741	0.0886971	C23H4.6	181384
12395	WBGene00015272	48.6698	0.76619	0.272205	2.80504	0.005031	0.0890374	C01B4.8	182055
552	WBGene00000695	9.34453	0.945038	0.334758	2.80277	0.00506652	0.0895879	col-121	177771
2118	WBGene00003434	9.78653	0.911807	0.329393	2.80129	0.00508989	0.0899229	msp-38	177887
6165	WBGene00008152	25.078	0.881236	0.312423	2.80018	0.00510744	0.0901184	C47E12.9	183555
13210	WBGene00016161	9.30552	0.861498	0.319173	2.80003	0.00510983	0.0901184	C27D6.3	173886
5805	WBGene00007765	2500.72	-0.481849	0.172149	-2.799	0.00512618	0.0903283	C27B7.9	3565797
16075	WBGene00019280	303.169	0.612206	0.21874	2.79803	0.0051415	0.0905198	K01A2.5	173418
6360	WBGene00008356	418.621	0.698342	0.249817	2.79524	0.00518618	0.0912273	nspc-20	181549
18232	WBGene00021697	3879.34	-0.508215	0.181974	-2.79279	0.00522552	0.0918398	gcn-1	190051
8849	WBGene00011004	15.7027	0.930074	0.330692	2.79115	0.00525218	0.0921831	R04B5.6	179404
16894	WBGene00020187	16.0594	0.921819	0.334555	2.79103	0.00525412	0.0921831	gsp-4	171960
9401	WBGene00011597	2405.45	-0.392586	0.140694	-2.79034	0.00526528	0.0921926	zim-1	3565259
11349	WBGene00013713	10.8653	0.922667	0.332639	2.79057	0.00526146	0.0921926	Y106G6G.4	260220
17629	WBGene00021007	13.0284	0.837985	0.316927	2.79016	0.00526828	0.0921926	W03F11.4	171780
17502	WBGene00020860	6.67393	0.82279	0.307258	2.78876	0.00529102	0.0925109	nspd-10	353386
851	WBGene00001053	60.827	-0.747681	0.267715	-2.7882	0.00530013	0.0925905	dop-2	179347
13924	WBGene00016934	672.334	0.434804	0.15599	2.78722	0.00531626	0.0927924	mboa-3	180824
14491	WBGene00017541	4017.97	0.365295	0.13112	2.78592	0.00533756	0.0930842	F17E9.4	177630
21745	WBGene00269389	2.60697	0.605779	0.261806	2.78559	0.00534312	0.0931014	C08F1.12	27219612
16733	WBGene00020011	28.897	0.872309	0.311313	2.78472	0.00535743	0.0932706	R11G1.2	187816
5930	WBGene00007903	23.491	0.91371	0.327344	2.78438	0.00536307	0.093289	lgc-21	181516
1533	WBGene00001950	119.614	0.64028	0.229889	2.78312	0.00538392	0.0935715	hlh-3	174447
17039	WBGene00020349	314.155	0.671621	0.241309	2.78229	0.00539762	0.0937295	T08B2.11	172314
8246	WBGene00010361	38.9124	0.820069	0.294075	2.78087	0.00542142	0.0940623	H03G16.5	186677
10049	WBGene00012290	43.8979	0.769864	0.275852	2.78035	0.0054301	0.0941326	W05H12.2	189230
155	WBGene00000178	577.962	0.482179	0.173566	2.77783	0.00547227	0.0947004	aqp-10	174537
7994	WBGene00010091	9.01613	0.863617	0.321267	2.77757	0.00547678	0.0947004	ssp-35	179681
13867	WBGene00016871	148.501	0.643755	0.231638	2.77745	0.0054787	0.0947004	inso-1	180473
18109	WBGene00021552	1472.46	-0.390022	0.140431	-2.77729	0.0054815	0.0947004	zip-4	171900
6122	WBGene00008102	10.188	0.942821	0.335816	2.77623	0.00549933	0.0949277	C44H9.7	179762
7507	WBGene00009578	1441.68	0.565334	0.203776	2.77423	0.00553326	0.0954323	F40F8.5	174702
6414	WBGene00008412	3563.11	-0.427128	0.153992	-2.7737	0.00554228	0.0954417	D2030.2	172511
10619	WBGene00012912	2.62956	0.597227	0.260408	2.77365	0.0055432	0.0954417	Y46G5A.22	174917
2192	WBGene00003540	14.6722	0.934575	0.33345	2.76843	0.00563278	0.0969019	nas-21	188422
11781	WBGene00014192	7.00065	0.933454	0.33089	2.76722	0.0056537	0.0971795	nhr-246	191499
12997	WBGene00015929	8.89993	0.888306	0.324895	2.7658	0.0056783	0.09752	C17H12.3	177443
8485	WBGene00010621	10634.1	-0.460966	0.166718	-2.76496	0.00569301	0.0976899	egg-6	172670
1432	WBGene00001817	420.568	0.595266	0.215364	2.76338	0.00572069	0.097871	haf-7	190115
3290	WBGene00005017	14.3733	0.919606	0.335003	2.76359	0.00571691	0.097871	sqt-2	173382
11300	WBGene00013658	310.306	-0.496111	0.179481	-2.764	0.00570983	0.097871	Y105C5B.19	178450
16475	WBGene00019729	444.519	0.67273	0.243412	2.76325	0.00572283	0.097871	M02D8.3	181120
7392	WBGene00009457	8.91868	0.891881	0.327072	2.76243	0.00573736	0.0980369	F36A2.10	172694
18786	WBGene00022329	242.455	0.514695	0.186355	2.76087	0.00576478	0.0984228	fbxa-79	190760
2205	WBGene00003553	675.711	0.427259	0.154792	2.75991	0.00578167	0.0986283	nas-37	181208
11679	WBGene00014082	11.0365	0.932555	0.335594	2.75832	0.00580996	0.0990276	ZK795.2	178206
6137	WBGene00008123	219.413	0.516798	0.187382	2.7571	0.00583173	0.0991492	ent-4	178339
8808	WBGene00010962	77581.6	-0.547036	0.198412	-2.7571	0.00583161	0.0991492	ctc-3	NA
10779	WBGene00013091	56.5041	0.751738	0.271944	2.75751	0.00582426	0.0991492	Y51B9A.9	174489
5406	WBGene00007343	22.2361	0.882899	0.318111	2.75588	0.0058534	0.0994344	C05E7.1	181427
15878	WBGene00019060	734.446	-0.533523	0.193623	-2.7553	0.00586377	0.0995274	acox-3	177386
13723	WBGene00016717	237.224	0.572172	0.207627	2.75453	0.00587771	0.0996806	math-22	173557
9934	WBGene00012170	12.8119	0.931869	0.335067	2.75423	0.00588302	0.0996875	W01B6.3	189080
18943	WBGene00022505	89.664	0.625811	0.227147	2.75198	0.00592358	0.100291	ZC21.3	191053
2561	WBGene00003957	928.27	-0.430909	0.156617	-2.75135	0.00593506	0.100402	pcp-2	177741
10158	WBGene00012407	1446.75	-0.518467	0.188486	-2.75074	0.00594603	0.100497	Y7A5A.1	181666
16343	WBGene00019580	68.054	-0.700624	0.254531	-2.75049	0.00595059	0.100497	oac-58	187225
13263	WBGene00016218	503.806	0.536992	0.195531	2.74594	0.0060338	0.101818	pals-23	3565025
5644	WBGene00007598	134.951	0.585404	0.213076	2.74551	0.00604168	0.101866	C15A11.4	182626
6980	WBGene00009016	9.86707	0.934214	0.335955	2.74344	0.00607995	0.102427	F21D9.2	180266
3409	WBGene00005136	2.6356	0.580716	0.257732	2.74299	0.00608833	0.102433	srd-59	191820
5170	WBGene00007097	195.197	0.790939	0.288287	2.74287	0.00609041	0.102433	B0024.4	179432
691	WBGene00000860	2.65216	0.578675	0.257368	2.74218	0.0061033	0.10248	cwp-2	183297
8563	WBGene00010702	590.453	-0.526495	0.191969	-2.74241	0.00609901	0.10248	usp-33	181647
13336	WBGene00016302	2.62755	0.580427	0.2577	2.74085	0.00612812	0.102812	fbxc-7	183113
356	WBGene00000461	230.65	0.535406	0.195374	2.73954	0.00615246	0.10313	ceh-40	191624
9006	WBGene00011173	6.96688	0.770944	0.299522	2.73929	0.00615727	0.10313	acs-18	177918
5311	WBGene00007242	113.251	-0.613385	0.223983	-2.7373	0.00619458	0.10367	madf-5	175118
11979	WBGene00014793	298.854	-0.620177	0.226771	-2.73455	0.00624655	0.104454	H40L08.2	13224091
12552	WBGene00015449	813.332	-0.576078	0.210774	-2.73312	0.0062738	0.104823	ugt-63	182223
19749	WBGene00044177	10.8111	0.914927	0.334857	2.73234	0.00628867	0.104985	C30G7.3	3565170
6445	WBGene00008446	894.832	-0.572999	0.209853	-2.73051	0.0063237	0.105483	E01G4.3	174988
7642	WBGene00009721	66.1647	0.684886	0.2504	2.72932	0.00634658	0.105778	F45D3.1	185778
802	WBGene00000992	125.564	0.576893	0.211267	2.72891	0.00635445	0.105822	dhs-29	181027
14486	WBGene00017536	519.424	0.429404	0.15743	2.7273	0.00638555	0.106253	F17A9.4	178999
13757	WBGene00016753	7.39939	0.896653	0.327585	2.72627	0.00640541	0.106497	oac-9	172323
4744	WBGene00006589	228.933	0.722621	0.265082	2.72547	0.00642103	0.106669	tnt-4	178679
21376	WBGene00206521	6.12533	0.877652	0.320912	2.72433	0.00644318	0.106949	T02G5.15	13185665
8359	WBGene00010488	558.549	0.422311	0.155051	2.72342	0.00646092	0.107069	endu-1	186864
14920	WBGene00018016	2622.46	-0.444934	0.163369	-2.72348	0.00645984	0.107069	lrr-1	173869
10947	WBGene00013278	57.2521	0.717224	0.262749	2.72218	0.00648527	0.107308	Y57A10B.6	174878
21318	WBGene00206416	5.69681	0.842621	0.309877	2.72215	0.00648593	0.107308	W04H10.5	13183350
2640	WBGene00004048	78.9373	0.706798	0.259389	2.72181	0.00649259	0.107318	plx-2	175101
7617	WBGene00009691	567.877	-0.868648	0.331393	-2.72158	0.00649709	0.107318	F44E5.4	174805
8145	WBGene00010254	10.5329	0.670214	0.285213	2.72079	0.00651258	0.107487	F58E6.5	179368
4763	WBGene00006608	2299.87	-0.396806	0.145884	-2.72001	0.00652803	0.107639	tre-2	177451
6346	WBGene00008341	879.307	-0.477128	0.175425	-2.71979	0.00653239	0.107639	ttr-44	179835
17189	WBGene00020509	3428.48	0.451718	0.16616	2.71856	0.00655669	0.107952	hex-1	180533
4563	WBGene00006374	594.708	-0.458648	0.168736	-2.71814	0.0065651	0.108002	syx-4	177647
16670	WBGene00019938	704.352	-0.501436	0.184704	-2.71468	0.00663401	0.109048	R07E4.5	180861
17399	WBGene00020747	50.5847	0.776348	0.285318	2.71379	0.00665182	0.109252	T24A6.7	188825
579	WBGene00000723	93.2533	0.787768	0.290224	2.71255	0.0066767	0.109572	col-150	181814
12442	WBGene00015328	454.212	0.523268	0.192971	2.71124	0.00670317	0.109918	C02B10.3	177284
6072	WBGene00008052	3194.03	-0.383114	0.141354	-2.71032	0.0067218	0.110135	ctns-1	174308
11475	WBGene00013854	7.08287	0.805552	0.308521	2.70735	0.00678224	0.111035	cyc-2.2	179728
15052	WBGene00018158	5.34541	0.866287	0.316487	2.70703	0.00678883	0.111054	comp-1	185428
14958	WBGene00018056	58.7231	-0.706672	0.260936	-2.70541	0.00682196	0.111506	F35F10.6	185311
20471	WBGene00045297	101.31	0.737243	0.272206	2.70467	0.00683721	0.111665	fbxc-43	6418620
267	WBGene00000302	61.7766	0.803197	0.296254	2.70403	0.00685044	0.111702	cav-2	179838
19147	WBGene00022732	6.79586	0.876052	0.324114	2.70419	0.00684704	0.111702	ZK418.2	175990
7545	WBGene00009617	496.149	-0.594429	0.219968	-2.70236	0.00688501	0.112126	F41E7.1	181236
15721	WBGene00018885	513.044	-0.52414	0.19396	-2.70223	0.00688751	0.112126	drd-5	186315
11574	WBGene00013965	66.1712	-0.740117	0.27358	-2.70193	0.00689388	0.11214	ZK287.4	191282
15099	WBGene00018210	163.548	0.612406	0.226618	2.70071	0.00691906	0.11246	F39G3.5	178863
7620	WBGene00009695	3.70937	0.728944	0.290953	2.69988	0.00693646	0.112562	clp-8	185746
13109	WBGene00016052	127.791	0.820358	0.303896	2.69999	0.00693414	0.112562	dod-3	178737
464	WBGene00000599	177.443	0.84592	0.313928	2.69942	0.00694609	0.112617	col-10	179298
528	WBGene00000670	9252.31	-0.638206	0.23646	-2.69919	0.00695093	0.112617	col-95	176602
10540	WBGene00012824	30.4084	0.902395	0.335804	2.69858	0.00696357	0.112732	Y43F8B.14	189876
4957	WBGene00006809	213.607	0.651948	0.241616	2.69727	0.00699115	0.113089	unc-77	177379
5293	WBGene00007224	10.0498	0.919835	0.336084	2.6969	0.00699872	0.113121	C01G6.2	174468
11778	WBGene00014189	6.73804	-0.811289	0.310852	-2.69599	0.00701792	0.113341	nhr-245	191496
11176	WBGene00013524	3.8643	0.710579	0.286409	2.69261	0.00708952	0.114354	Y73F8A.15	190677
11601	WBGene00013998	1803.73	-0.391449	0.145384	-2.6925	0.00709189	0.114354	gtf-2E1	178502
5158	WBGene00007082	6.34006	0.776183	0.300971	2.68957	0.00715437	0.11522	acs-10	179913
14786	WBGene00017866	66.6957	0.70944	0.263378	2.68945	0.00715697	0.11522	stn-2	181029
16478	WBGene00019732	436.267	-0.680873	0.253297	-2.68832	0.00718116	0.115518	M02D8.6	259718
16757	WBGene00020035	5092.68	-0.39083	0.145486	-2.68639	0.00722296	0.116099	egg-5	172007
1659	WBGene00002085	8.79312	0.904992	0.333792	2.68458	0.00726215	0.116621	ins-2	191217
7848	WBGene00009939	464.619	0.516839	0.19251	2.68436	0.00726694	0.116621	ztf-11	172845
13595	WBGene00016577	316.834	0.67142	0.250155	2.68404	0.00727382	0.116625	clec-3	183396
14040	WBGene00017060	10.7428	0.906653	0.336025	2.68382	0.00727866	0.116625	D2063.1	183957
5603	WBGene00007552	16.337	0.905034	0.335044	2.68313	0.00729362	0.116681	C13C12.2	182568
7134	WBGene00009185	7.75626	0.817194	0.314909	2.68323	0.00729159	0.116681	F27C8.5	177792
13443	WBGene00016414	3.73197	0.713622	0.28894	2.68225	0.0073128	0.116896	C34F11.2	183217
20302	WBGene00044898	74.4022	-0.80064	0.298552	-2.68198	0.00731875	0.116899	let-383	4926916
14129	WBGene00017153	233.236	-0.50336	0.187724	-2.68099	0.00734048	0.117062	E_BE45912.2	3565761
18780	WBGene00022323	25.5386	0.844974	0.313021	2.68104	0.00733945	0.117062	Y82E9BL.6	190755
2809	WBGene00004234	336.163	-0.507493	0.189336	-2.68027	0.00735639	0.117223	ptr-20	175165
7366	WBGene00009431	2567.5	0.738423	0.275683	2.67938	0.00737589	0.117442	dct-17	179865
20564	WBGene00045486	22.0155	0.878345	0.325669	2.67873	0.00739026	0.117579	K05F6.12	6418628
14243	WBGene00017279	8.0187	0.880247	0.328771	2.67765	0.00741398	0.117864	F09C12.8	173881
3251	WBGene00004975	2298.58	-0.359125	0.134167	-2.67669	0.00743527	0.11811	spe-39	179071
1781	WBGene00002228	3563.67	-0.412674	0.154211	-2.67603	0.00745	0.118159	klp-18	177474
17032	WBGene00020341	175.908	-0.587888	0.219638	-2.67628	0.00744451	0.118159	T08B1.4	188269
787	WBGene00000977	342.864	0.51376	0.192122	2.67364	0.00750339	0.118635	dhs-14	178738
6479	WBGene00008484	180.437	0.560362	0.209452	2.6741	0.00749312	0.118635	E04D5.5	259462
7313	WBGene00009377	6.42468	0.826014	0.31334	2.67437	0.00748702	0.118635	F34D10.8	175482
8420	WBGene00010555	1973.66	-0.475266	0.177755	-2.6737	0.00750199	0.118635	K04C1.5	186980
276	WBGene00000374	295.851	0.506567	0.189473	2.67273	0.00752364	0.118863	cyp-31A1	NA
16135	WBGene00019346	63.6671	0.670939	0.250807	2.67054	0.00757298	0.11955	K02G10.5	180742
9894	WBGene00012123	369.311	0.550869	0.206327	2.66937	0.00759934	0.119872	T28D6.3	176567
6447	WBGene00008448	38.6738	0.858402	0.3319	2.66838	0.00762186	0.119984	E01G4.6	174990
13446	WBGene00016417	192.204	-0.508742	0.190653	-2.66809	0.00762839	0.119984	C34F11.8	173892
16142	WBGene00019353	1223.7	-0.369214	0.138385	-2.66802	0.00763	0.119984	K03B4.1	178859
17722	WBGene00021113	13.4264	0.781833	0.313302	2.66816	0.00762668	0.119984	gsp-3	172082
21682	WBGene00255375	5.58388	0.821954	0.311204	2.66652	0.00766417	0.120428	F08B4.8	24104404
9315	WBGene00011505	500.609	-0.489776	0.183695	-2.66621	0.00767112	0.120444	pzf-1	188142
13825	WBGene00016829	11.3966	0.904059	0.335909	2.66536	0.00769062	0.120657	sre-54	183667
409	WBGene00000522	570.017	0.476698	0.179054	2.66205	0.00776654	0.12166	clc-1	181293
2140	WBGene00003466	16.6374	0.85032	0.329217	2.66223	0.00776247	0.12166	msp-79	177812
482	WBGene00000622	9.08277	0.902727	0.335411	2.6591	0.00783492	0.122361	col-45	171605
1797	WBGene00002246	7.17456	0.872753	0.327265	2.65908	0.00783542	0.122361	lag-2	178755
5817	WBGene00007777	14.5246	0.886187	0.335422	2.65975	0.00781985	0.122361	C27D8.1	178226
15008	WBGene00018109	8.64914	0.897864	0.334001	2.6592	0.00783263	0.122361	fbxb-12	NA
11712	WBGene00014116	12.6928	0.896423	0.335903	2.65875	0.00784309	0.122387	ZK858.2	191443
13995	WBGene00017012	1812.03	-0.392999	0.147836	-2.65834	0.00785262	0.122442	acs-22	181138
16526	WBGene00019783	6.09756	0.772744	0.301569	2.65742	0.00787422	0.122591	M70.1	177014
18471	WBGene00021966	86.9964	0.599883	0.225427	2.65756	0.00787097	0.122591	Y57G7A.2	173508
16406	WBGene00019652	33.0038	0.833604	0.312697	2.65697	0.00788472	0.122603	K11G9.1	179057
20566	WBGene00045488	156.497	-0.768127	0.289166	-2.65687	0.0078871	0.122603	F57B1.9	6418747
10893	WBGene00013220	359.854	0.580827	0.218645	2.65602	0.00790685	0.122722	ctl-3	175086
19159	WBGene00022745	823.758	-0.673598	0.253632	-2.65613	0.0079042	0.122722	ZK470.2	180689
11334	WBGene00013698	212.872	0.747566	0.281337	2.65572	0.00791384	0.122737	Y106G6D.1	190915
7674	WBGene00009754	8.11424	0.777748	0.307635	2.65389	0.00795704	0.123313	F46A9.1	172772
10100	WBGene00012345	17.797	0.892825	0.33524	2.6531	0.00797566	0.123507	W08E3.4	189290
2799	WBGene00004224	11.4694	0.900123	0.334993	2.65227	0.00799533	0.123718	ptr-10	172229
12382	WBGene00015259	35.1007	0.858025	0.322771	2.65184	0.00800554	0.123781	dod-20	182037
3197	WBGene00004904	19.2968	0.856925	0.330723	2.64679	0.00812609	0.12555	snf-5	174923
7100	WBGene00009149	5.95557	0.784037	0.306522	2.64608	0.00814317	0.125623	F26D2.10	180104
16657	WBGene00019924	109.663	0.598918	0.226172	2.64608	0.00814307	0.125623	fbxc-33	173473
4697	WBGene00006538	28.9889	0.828823	0.312171	2.6452	0.0081642	0.125851	tbb-4	181170
19590	WBGene00043995	43.06	0.738378	0.278206	2.64457	0.00817937	0.12599	F40F12.9	259311
10838	WBGene00013157	13.955	0.890388	0.333928	2.64304	0.00821656	0.126467	Y53F4B.10	190212
15021	WBGene00018123	6.17103	0.760415	0.300731	2.64144	0.00825551	0.12697	F36H12.9	177303
7533	WBGene00009605	5.19782	0.763596	0.296672	2.63999	0.00829074	0.127415	F40G12.10	179927
18866	WBGene00022416	37.2739	0.758481	0.28622	2.63941	0.00830517	0.127541	Y102A11A.6	180517
11756	WBGene00014164	852.689	-0.772768	0.293138	-2.63805	0.00833835	0.127824	lact-2	174570
12960	WBGene00015890	64.1154	-0.856638	0.325176	-2.63788	0.00834252	0.127824	C17C3.5	182715
21548	WBGene00235114	5.67288	0.856299	0.321077	2.63833	0.00833163	0.127824	ZK105.13	24105275
10270	WBGene00012531	567.917	-0.428704	0.162542	-2.63736	0.00835549	0.127926	Y32F6B.1	179463
1054	WBGene00001394	28191.7	-0.50527	0.191609	-2.63701	0.00836411	0.127962	fat-2	178293
4303	WBGene00006057	5.03902	0.567704	0.261658	2.63655	0.00837542	0.128039	sss-2	NA
5846	WBGene00007811	482.646	0.571822	0.21696	2.63506	0.00841234	0.12841	C29F7.2	181463
20915	WBGene00086562	11.2255	0.893845	0.335849	2.63526	0.00840729	0.12841	T02G6.11	7040170
5360	WBGene00007295	191.629	0.629943	0.23911	2.63393	0.00844025	0.128546	C04C11.1	181513
14371	WBGene00017413	120.549	-0.57957	0.219924	-2.63439	0.00842889	0.128546	F13A2.4	184395
18638	WBGene00022162	3.69562	0.688072	0.284236	2.63398	0.00843907	0.128546	Y71G12B.27	171745
2509	WBGene00003890	40.5043	-0.740084	0.28052	-2.63285	0.00846706	0.128761	osm-10	191740
17421	WBGene00020771	178.197	-0.54657	0.207554	-2.63305	0.00846207	0.128761	T24E12.1	188860
4191	WBGene00005931	11.2723	0.859397	0.330108	2.63092	0.00851536	0.129399	fbxa-199	188182
8596	WBGene00010738	70.1126	0.712267	0.270395	2.6293	0.00855607	0.129921	K10D3.4	172452
12685	WBGene00015598	808.122	0.750791	0.285754	2.62844	0.00857781	0.130153	fbxa-163	182398
5896	WBGene00007867	507.221	-0.609305	0.231964	-2.62672	0.00862126	0.130715	C32H11.4	178244
12347	WBGene00015220	85.8629	0.792191	0.301561	2.62617	0.00863516	0.130828	B0507.3	179254
8604	WBGene00010747	42.0809	0.825075	0.313579	2.62459	0.00867534	0.131339	K10D11.3	187268
19982	WBGene00044436	59.5753	0.744583	0.283208	2.62395	0.00869164	0.131488	Y47G6A.31	3565969
2148	WBGene00003474	580.956	-0.682777	0.260291	-2.62348	0.00870373	0.131573	mtl-2	179899
10169	WBGene00012420	64.1268	0.71161	0.270965	2.62271	0.00872332	0.131771	Y7A9D.1	178455
18779	WBGene00022322	15.3152	0.867201	0.328155	2.61563	0.00890634	0.134436	Y82E9BL.5	190754
6000	WBGene00007977	14.8208	0.879168	0.335445	2.61436	0.00893959	0.134837	gska-3	172683
20306	WBGene00044905	12.1781	0.888008	0.335965	2.61329	0.00896739	0.135156	T26E3.11	NA
12049	WBGene00014884	32.731	0.792803	0.302441	2.61214	0.00899787	0.135515	Y39E4B.14	NA
5502	WBGene00007440	372.025	0.69959	0.267939	2.61097	0.00902857	0.135877	C08E8.4	182409
9970	WBGene00012206	1528.85	-0.37862	0.145127	-2.60887	0.00908424	0.136613	W02B12.11	174754
1482	WBGene00001882	11.3628	-0.880107	0.33598	-2.60847	0.00909471	0.13667	his-8	191670
13870	WBGene00016874	408.994	0.503615	0.193167	2.60659	0.00914483	0.137321	C52B11.5	183717
20253	WBGene00044767	79.0405	-0.624791	0.239665	-2.60522	0.00918141	0.137769	T23B7.3	4363018
4983	WBGene00006844	134.391	0.624158	0.239549	2.60357	0.00922589	0.138334	unc-120	172636
10468	WBGene00012745	30.0585	0.861552	0.331387	2.60273	0.0092485	0.138453	Y40H7A.7	NA
13746	WBGene00016742	5.59211	0.704745	0.289142	2.60251	0.00925431	0.138453	C48B6.4	183570
17145	WBGene00020461	798.765	-0.37445	0.143866	-2.60277	0.00924745	0.138453	T12C9.7	173782
19477	WBGene00023424	4.07817	0.625877	0.273746	2.60054	0.00930767	0.139149	C53D6.10	3565065
13558	WBGene00016534	27014.9	-0.462538	0.177896	-2.60007	0.00932051	0.139239	C39D10.7	181050
11516	WBGene00013901	239.728	0.521487	0.200506	2.59974	0.00932942	0.139247	ugt-16	191171
15416	WBGene00018548	7.07042	0.746966	0.302763	2.59954	0.00933477	0.139247	clec-79	177154
16820	WBGene00020103	821.749	-0.385598	0.148356	-2.5991	0.00934691	0.139326	R148.4	187905
2029	WBGene00003216	1624.84	-0.352417	0.135646	-2.59806	0.00937524	0.139554	memi-1	189470
17838	WBGene00021247	268.26	-0.481177	0.185183	-2.59803	0.00937596	0.139554	Y22D7AL.9	175314
11448	WBGene00013826	64.4455	-0.747511	0.287527	-2.59713	0.00940064	0.139615	Y116F11B.10	NA
19019	WBGene00022592	152.933	0.499059	0.192055	2.59725	0.00939733	0.139615	klu-2	172339
20700	WBGene00077495	10.3603	0.883509	0.336042	2.59723	0.00939776	0.139615	Y20C6A.4	6418791
7363	WBGene00009428	78.7905	0.703516	0.27047	2.59627	0.00942415	0.139715	F35E12.4	NA
8521	WBGene00010657	483.419	0.561669	0.216296	2.5962	0.0094261	0.139715	K08D8.3	178242
13769	WBGene00016765	10.3983	0.883472	0.336114	2.59613	0.00942801	0.139715	C49C8.1	177670
13390	WBGene00016357	3.36649	0.444758	0.231963	2.5952	0.00945353	0.139991	C33F10.11	173833
12556	WBGene00015454	1249.59	-0.377527	0.145493	-2.59478	0.00946502	0.140059	C04G6.4	182237
353	WBGene00000458	143.08	0.598176	0.230473	2.59422	0.00948048	0.140173	ceh-37	181530
16775	WBGene00020054	199.6	0.573383	0.22091	2.59401	0.0094865	0.140173	R13D7.2	179128
2706	WBGene00004127	8.91001	0.800668	0.317883	2.59274	0.00952136	0.140585	abu-12	180399
12576	WBGene00015474	150.191	0.567831	0.218974	2.59231	0.00953331	0.14066	C05D9.7	180465
15962	WBGene00019151	3.64997	0.665035	0.281423	2.5915	0.00955575	0.140888	pck-3	177360
1239	WBGene00001603	7.40874	0.741091	0.305322	2.59077	0.00957608	0.140984	gln-2	176407
6244	WBGene00008235	4.63337	0.785223	0.303927	2.59094	0.00957146	0.140984	C50F4.10	179334
15125	WBGene00018237	11508.1	-0.722473	0.279003	-2.59044	0.0095853	0.141017	irg-7	180613
4581	WBGene00006393	234.508	0.475115	0.183419	2.5897	0.00960592	0.141116	taf-11.1	180698
6053	WBGene00008032	2715.56	-0.454717	0.175575	-2.58987	0.00960129	0.141116	C39E9.8	178255
8385	WBGene00010516	100.003	-0.56588	0.218445	-2.58915	0.00962118	0.141136	K02E11.7	186898
17133	WBGene00020449	163.492	0.639871	0.246977	2.58917	0.00962079	0.141136	fbxa-54	188441
20143	WBGene00044631	20.5362	0.828457	0.317592	2.58838	0.00964278	0.141351	bus-18	186277
8156	WBGene00010265	5.05611	0.736449	0.293139	2.58597	0.00971055	0.141934	F58G1.3	174933
8237	WBGene00010352	3.36264	0.698166	0.286156	2.58619	0.00970422	0.141934	fbxb-76	186669
9222	WBGene00011401	6.75825	0.696009	0.292505	2.58572	0.00971752	0.141934	T03F6.6	176759
11657	WBGene00014057	61.434	0.661371	0.255283	2.58632	0.00970065	0.141934	ZK673.1	174607
15597	WBGene00018748	25.4261	0.795308	0.305598	2.58592	0.00971207	0.141934	F53C3.4	259429
9363	WBGene00011554	60.6434	0.715753	0.276376	2.58471	0.0097461	0.14225	T07A5.1	188207
14404	WBGene00017447	185.199	0.585489	0.226598	2.58277	0.00980104	0.142949	F14B8.5	180965
12742	WBGene00015660	3568.99	-0.425928	0.16496	-2.582	0.00982282	0.143164	catp-3	179189
15240	WBGene00018358	63.5242	0.747391	0.288886	2.58175	0.00983021	0.143169	erp-44.3	185676
6364	WBGene00008360	173.037	-0.684676	0.265374	-2.58019	0.0098746	0.143712	nspc-19	3565534
1375	WBGene00001751	29.7113	0.812072	0.313211	2.57816	0.00993268	0.144351	gst-3	177883
7190	WBGene00009245	3638.88	-0.393246	0.152517	-2.57838	0.00992654	0.144351	rict-1	3565035
2053	WBGene00003246	1126.88	-0.427374	0.16588	-2.57639	0.00998366	0.14482	mig-14	175020
15625	WBGene00018779	204.072	0.510042	0.197895	2.57647	0.00998138	0.14482	F53H8.3	186195
17349	WBGene00020691	10.6657	0.801053	0.32051	2.5763	0.00998635	0.14482	igdb-3	188745
2099	WBGene00003411	3337.32	0.404683	0.157131	2.57541	0.0100121	0.144883	mrp-5	181587
5305	WBGene00007236	178.076	0.552263	0.214377	2.57542	0.0100117	0.144883	C01G10.9	180016
20182	WBGene00044676	35.3229	0.768188	0.296937	2.57586	0.00999925	0.144883	fbxa-42	4363055
783	WBGene00000973	575.609	0.391886	0.152373	2.57169	0.0101202	0.145515	dhs-9	175737
6953	WBGene00008988	45.7274	0.818951	0.318097	2.57183	0.0101163	0.145515	F20G2.5	184745
8238	WBGene00010353	2712.62	-0.368327	0.143204	-2.57205	0.0101099	0.145515	memi-3	178064
11669	WBGene00014070	3.95854	-0.766458	0.297559	-2.57273	0.0100901	0.145515	srxa-9	191394
12780	WBGene00015700	10.7603	0.870576	0.335928	2.57228	0.0101031	0.145515	asp-9	182511
13010	WBGene00015942	322.525	-0.474384	0.184447	-2.57183	0.0101161	0.145515	osta-2	173966
16184	WBGene00019403	346.855	-0.458007	0.178032	-2.57263	0.010093	0.145515	K05B2.2	180764
18335	WBGene00021814	131.799	0.567508	0.220425	2.57234	0.0101012	0.145515	Y53G8AR.7	190242
20736	WBGene00077553	4.44245	0.790326	0.304601	2.57207	0.0101092	0.145515	C26C6.10	6418574
6219	WBGene00008210	1445.65	-0.427572	0.166346	-2.57035	0.0101596	0.145875	C49F5.6	181372
18237	WBGene00021703	24.871	-0.845134	0.328816	-2.57039	0.0101585	0.145875	cpt-3	190055
13973	WBGene00016987	616.191	-0.558382	0.217269	-2.57003	0.0101689	0.145905	CC8.2	177126
2899	WBGene00004348	304.298	0.495833	0.193058	2.56771	0.0102371	0.14608	rgs-5	175794
4731	WBGene00006575	1748.33	0.611769	0.238133	2.56909	0.0101965	0.14608	tir-1	175502
8789	WBGene00010943	311.46	-0.422661	0.164596	-2.56775	0.0102362	0.14608	M176.4	174495
8835	WBGene00010989	262.495	0.611494	0.238029	2.56833	0.0102189	0.14608	R03D7.2	174682
11257	WBGene00013611	238.382	-0.461322	0.179673	-2.5673	0.0102495	0.14608	Y102A5C.2	190829
13273	WBGene00016230	186.683	-0.632639	0.246194	-2.56863	0.0102101	0.14608	C29G2.2	NA
14421	WBGene00017466	24.9936	0.857644	0.333677	2.56802	0.0102282	0.14608	F14F9.3	178902
15560	WBGene00018709	5.37985	0.778696	0.309556	2.56701	0.0102581	0.14608	srsx-8	186126
16454	WBGene00019706	6.20383	0.832419	0.323193	2.56662	0.0102694	0.14608	M01D7.1	NA
16570	WBGene00019830	112.279	0.560935	0.218325	2.56773	0.0102366	0.14608	hrg-1	180684
17093	WBGene00020408	429.881	-0.456319	0.177786	-2.56658	0.0102707	0.14608	T10D4.6	173659
20812	WBGene00077636	72.4851	0.699799	0.272277	2.56645	0.0102746	0.14608	Y46G5A.43	NA
21131	WBGene00194908	186.147	0.526631	0.205087	2.56657	0.010271	0.14608	F22F7.8	13211828
8416	WBGene00010551	1314.8	-0.342712	0.133623	-2.56477	0.0103245	0.146688	smg-8	175103
11043	WBGene00013380	1682.91	-0.416605	0.162524	-2.56335	0.0103667	0.147184	memi-2	178305
2758	WBGene00004182	594.174	-0.370852	0.14476	-2.56181	0.0104129	0.147653	prk-1	175980
11825	WBGene00014240	5.40025	0.764658	0.304085	2.5614	0.0104252	0.147653	htas-1	191549
16583	WBGene00019843	85.8474	0.618889	0.241279	2.56143	0.0104241	0.147653	R03E9.2	187540
18496	WBGene00021996	12.0205	0.777232	0.31635	2.56128	0.0104288	0.147653	Y59E9AL.6	177298
9188	WBGene00011365	53.1514	0.718081	0.279677	2.56051	0.0104519	0.147877	T02C1.1	176305
12965	WBGene00015896	153.748	-0.672147	0.262499	-2.55974	0.0104749	0.1481	C17C3.15	3565825
9933	WBGene00012169	6.70852	0.753323	0.30799	2.55726	0.0105501	0.149015	ttbk-4	177871
13784	WBGene00016783	178.796	0.579868	0.226639	2.55705	0.0105564	0.149015	irg-2	183619
17053	WBGene00020364	5.59301	0.814207	0.317585	2.55688	0.0105617	0.149015	T08E11.8	188290
9505	WBGene00011707	67.0045	0.643837	0.251353	2.55636	0.0105775	0.149135	T11B7.2	188408
20473	WBGene00045302	6.17034	0.830135	0.323824	2.55527	0.0106107	0.149499	fbxc-30	6418632
5758	WBGene00007716	50.4818	0.765673	0.299202	2.55417	0.0106441	0.149866	fbxa-82	182883
7017	WBGene00009058	432.533	0.568735	0.222665	2.55376	0.0106566	0.149938	F22E12.1	179460
17966	WBGene00021386	2.29019	0.524208	0.248851	2.55277	0.010687	0.150262	Y37F4.5	246002
689	WBGene00000858	74.538	0.771178	0.3017	2.55243	0.0106976	0.150306	cwn-2	177870
10705	WBGene00013009	42.0238	0.696304	0.272065	2.55206	0.0107087	0.150359	fbxc-23	190029
8354	WBGene00010483	373.119	-0.634577	0.248675	-2.55153	0.010725	0.150379	K01G12.3	186853
9504	WBGene00011706	176.65	0.827901	0.325272	2.55175	0.0107182	0.150379	T11B7.1	177698
14878	WBGene00017971	458.963	0.486148	0.190617	2.5502	0.0107662	0.150854	F32A5.8	353400
7405	WBGene00009470	5.80948	0.734959	0.301847	2.54756	0.0108481	0.151895	F36D3.4	180107
15241	WBGene00018359	3.48366	0.656952	0.279878	2.54539	0.0109157	0.152737	F42G8.8	185677
13449	WBGene00016420	6.22475	0.697984	0.293162	2.54499	0.0109282	0.152807	C34G6.3	183218
196	WBGene00000220	34.3649	0.752574	0.294866	2.54321	0.0109839	0.153282	atf-2	174399
8717	WBGene00010869	5.4597	0.670106	0.28281	2.54342	0.0109773	0.153282	M05B5.1	187450
15260	WBGene00018380	66.9484	0.804259	0.316363	2.54294	0.0109924	0.153282	decr-1.1	185697
20200	WBGene00044697	12.1508	0.857425	0.33591	2.54309	0.0109878	0.153282	poml-4	4363028
9883	WBGene00012112	1471.02	-0.392343	0.154362	-2.54167	0.0110324	0.153735	T28A8.6	176780
5522	WBGene00007460	396.561	-0.520493	0.204866	-2.54051	0.0110691	0.15414	C08F11.13	178327
9165	WBGene00011339	130.471	0.59739	0.235106	2.53959	0.0110982	0.15444	T01G5.1	180021
9689	WBGene00011910	15.9471	0.772555	0.319916	2.53892	0.0111194	0.154545	alg-3	178106
12276	WBGene00015138	193.46	0.462654	0.182166	2.53888	0.0111209	0.154545	B0310.2	180403
1531	WBGene00001948	28.9645	0.775541	0.304048	2.53837	0.011137	0.154556	hlh-1	173788
16413	WBGene00019659	25.8836	0.798951	0.312969	2.53845	0.0111345	0.154556	K11H12.3	187311
10167	WBGene00012418	54.5175	0.66308	0.261022	2.53453	0.0112598	0.156154	Y7A9C.1	NA
15400	WBGene00018531	8.46801	0.798279	0.322574	2.53305	0.0113075	0.156601	F47B3.7	171983
21840	WBGene00284847	130.27	-0.695943	0.274695	-2.53328	0.0113	0.156601	F54D8.10	36312789
8793	WBGene00010947	170.078	-0.496806	0.196226	-2.53145	0.0113593	0.157212	M176.11	353402
6094	WBGene00008074	5.08951	0.770552	0.306591	2.53047	0.0113909	0.157541	nkb-2	177950
6388	WBGene00008384	248.273	0.484941	0.191671	2.52917	0.0114334	0.157877	D1081.6	183930
7727	WBGene00009810	17.7218	-0.832587	0.327415	-2.52928	0.0114298	0.157877	srm-6	179931
20308	WBGene00044907	11.7901	0.856069	0.335142	2.52901	0.0114384	0.157877	K08E7.10	NA
2427	WBGene00003783	1033.71	-0.412044	0.163133	-2.52582	0.011543	0.159104	nos-1	191735
9247	WBGene00011430	106.317	-0.618347	0.244665	-2.52582	0.0115428	0.159104	T04C12.8	3565327
4700	WBGene00006541	8927.12	-0.371548	0.147192	-2.52425	0.0115945	0.159706	tbh-1	181639
17486	WBGene00020843	1455.44	-0.366095	0.145103	-2.52299	0.0116363	0.160087	T27A3.7	172295
19249	WBGene00022845	2.33739	0.505227	0.245268	2.52294	0.011638	0.160087	ZK1055.4	191513
6358	WBGene00008354	494.244	0.460972	0.182727	2.52251	0.0116519	0.160116	gcsh-1	183902
19241	WBGene00022834	22.5282	0.800406	0.315054	2.5224	0.0116558	0.160116	ZK973.8	191480
16547	WBGene00019807	902.543	-0.364999	0.144782	-2.52098	0.0117027	0.160652	jamp-1	178993
1839	WBGene00002368	2777.45	-0.390234	0.154991	-2.51778	0.0118096	0.162001	let-99	178210
11335	WBGene00013699	228.247	0.79464	0.316	2.51756	0.011817	0.162001	Y106G6D.2	172875
4710	WBGene00006552	210.583	-0.461537	0.183385	-2.51658	0.01185	0.162126	tbx-33	190493
6373	WBGene00008369	95.0015	0.637013	0.252985	2.51662	0.0118488	0.162126	D1053.4	3565729
7105	WBGene00009154	9.88019	0.852184	0.335532	2.51672	0.0118454	0.162126	F26D2.16	3565537
9690	WBGene00011911	6.08716	0.810476	0.321342	2.5161	0.0118662	0.162238	T22B3.3	188722
17530	WBGene00020889	70.2898	0.674686	0.267948	2.51541	0.0118895	0.162447	T28C12.2	179018
2550	WBGene00003943	322.689	-0.504962	0.200832	-2.51435	0.0119252	0.162776	pbo-4	181285
17560	WBGene00020921	493.459	0.404393	0.160825	2.51422	0.0119296	0.162776	W01C8.5	180836
8023	WBGene00010120	82.3269	0.71182	0.282733	2.51378	0.0119446	0.162852	dot-1.4	186332
19511	WBGene00023492	127.81	-0.583525	0.232069	-2.51358	0.0119512	0.162852	T24D3.2	181401
15910	WBGene00019097	1351.92	-0.454649	0.180898	-2.51333	0.0119599	0.162861	F59B1.2	178783
10486	WBGene00012765	2670.48	-0.409431	0.16296	-2.51247	0.0119889	0.163038	Y41E3.7	178416
19109	WBGene00022693	4.60201	-0.737132	0.300171	-2.5127	0.011981	0.163038	ZK250.10	NA
18550	WBGene00022056	639.436	-0.376167	0.149852	-2.51025	0.0120647	0.163958	ddx-35	175308
7909	WBGene00010002	1967.22	-0.339142	0.135147	-2.50942	0.0120929	0.164123	F53F8.5	186182
17961	WBGene00021381	9.98936	0.759399	0.315287	2.50951	0.0120899	0.164123	Y37E11B.10	24105065
20180	WBGene00044674	7.86094	0.807073	0.325674	2.50746	0.0121601	0.164925	B0280.17	4363051
10543	WBGene00012827	6.76781	0.723089	0.304598	2.50673	0.0121854	0.165157	Y43F8C.5	180284
13212	WBGene00016163	1965.84	-0.364843	0.145574	-2.50625	0.0122021	0.165273	C27D9.1	173822
148	WBGene00000171	31.2194	-0.759666	0.302799	-2.50473	0.0122546	0.165874	aqp-3	190553
19840	WBGene00044280	57.9022	0.720759	0.287431	2.50379	0.012287	0.166201	W02A2.9	3565254
13110	WBGene00016053	3.81498	0.594154	0.268761	2.50312	0.0123103	0.166406	ptp-5.1	177291
12998	WBGene00015930	699.691	-0.68995	0.275841	-2.50167	0.0123611	0.16687	C17H12.4	177445
21641	WBGene00235351	6.58102	0.772312	0.313823	2.50184	0.0123551	0.16687	C32B5.18	24104270
18885	WBGene00022440	27.9997	0.815185	0.325047	2.50073	0.0123936	0.167199	Y110A2AL.3	173633
10016	WBGene00012253	2872.67	-0.699832	0.280068	-2.49971	0.0124296	0.167572	clec-50	180299
13380	WBGene00016346	137.666	-0.625198	0.250112	-2.49917	0.0124483	0.167714	fbxa-120	183161
2157	WBGene00003495	3056.43	0.722916	0.289512	2.49835	0.0124772	0.167858	mup-2	180914
7287	WBGene00009349	149.61	0.634018	0.253658	2.49793	0.0124921	0.167858	F32H5.3	179816
14184	WBGene00017215	20.4864	0.807326	0.321562	2.49858	0.0124692	0.167858	F07F6.1	173928
17426	WBGene00020777	72.6971	-0.704625	0.281888	-2.49813	0.0124851	0.167858	T24E12.10	188866
20064	WBGene00044526	39.1847	0.729161	0.291058	2.49707	0.0125226	0.168156	T28A11.22	3896852
7034	WBGene00009079	2.28817	0.497802	0.243963	2.4965	0.0125424	0.168217	F23B12.1	184887
7918	WBGene00010011	149.731	-0.518854	0.207785	-2.4964	0.0125462	0.168217	F53H4.6	181672
8583	WBGene00010723	104.999	-0.661601	0.265063	-2.49624	0.0125519	0.168217	cpg-7	259477
5261	WBGene00007190	11.7413	0.805225	0.328124	2.49425	0.0126225	0.168897	rmd-3	174732
9122	WBGene00011293	45.77	-0.696814	0.279062	-2.49427	0.0126217	0.168897	R102.6	187892
14315	WBGene00017354	22.8432	0.795486	0.317441	2.4941	0.0126275	0.168897	F10E9.2	176171
3860	WBGene00005597	4.57669	0.717272	0.293149	2.49341	0.0126524	0.169118	srj-9	191934
17246	WBGene00020576	744.669	0.622401	0.249646	2.49315	0.0126617	0.16913	T19D12.1	24104905
15086	WBGene00018196	2.45484	0.478135	0.239829	2.49195	0.0127045	0.169591	nep-13	173672
15756	WBGene00018926	5.06187	0.680859	0.290739	2.49169	0.0127136	0.169601	F56A11.6	176884
12313	WBGene00015180	418.516	-0.60643	0.243421	-2.49104	0.0127368	0.169799	B0416.4	181985
15342	WBGene00018471	10.3382	0.84366	0.336035	2.49006	0.0127721	0.170157	F45E4.6	185797
4538	WBGene00006308	50.7592	0.681878	0.273442	2.48869	0.0128214	0.170703	sul-1	180619
14492	WBGene00017542	11.6103	0.812658	0.331377	2.48817	0.0128403	0.170842	F17E9.5	177629
19113	WBGene00022697	2583.96	-0.320191	0.12872	-2.4875	0.0128646	0.171053	cyy-1	176188
8405	WBGene00010538	230.263	0.503635	0.202478	2.48667	0.0128944	0.171338	ttr-3	186957
15411	WBGene00018542	12.0166	0.839227	0.335516	2.48602	0.0129181	0.17154	nhr-187	185910
11290	WBGene00013648	2.22241	0.499196	0.24435	2.48521	0.0129474	0.171818	Y105C5B.7	NA
16029	WBGene00019229	6.41745	0.713624	0.300208	2.48489	0.0129593	0.171863	ipla-5	186763
10660	WBGene00012958	82.8247	0.644839	0.259265	2.48285	0.0130336	0.172735	Y47H10A.2	190007
14443	WBGene00017490	11078.3	-0.611986	0.246575	-2.48215	0.0130593	0.172964	pud-2.1	178713
21870	WBGene00303015	60.0033	0.668944	0.269057	2.4816	0.0130794	0.173117	F20C5.11	36805005
6316	WBGene00008310	61.9994	0.667987	0.268637	2.4811	0.0130977	0.173246	C54E10.6	180228
417	WBGene00000530	958.495	-0.367386	0.148131	-2.48012	0.0131338	0.173505	clh-3	174187
20510	WBGene00045379	31.0103	0.757077	0.30409	2.4801	0.0131344	0.173505	C45B11.6	6418708
14060	WBGene00017082	245.857	0.566885	0.228527	2.47962	0.0131522	0.173628	DC2.5	183970
6992	WBGene00009029	21.8739	-0.789037	0.31718	-2.4781	0.0132086	0.174259	F21H7.3	259671
1163	WBGene00001522	312.527	0.520894	0.210199	2.47747	0.0132318	0.174338	gbh-1	174648
8356	WBGene00010485	16.218	0.82994	0.335939	2.47752	0.01323	0.174338	ant-1.3	186855
7839	WBGene00009927	80.8811	0.599706	0.2419	2.47673	0.0132591	0.174586	F52B11.5	178366
20013	WBGene00044469	457.531	0.435302	0.175764	2.4764	0.0132715	0.174635	clec-173	3896782
15775	WBGene00018948	3487.16	-0.319706	0.129142	-2.47562	0.0133003	0.174902	F56C9.3	176036
16414	WBGene00019660	435.852	0.645222	0.260769	2.47447	0.0133433	0.17524	K11H12.4	176894
16573	WBGene00019833	1527.26	-0.331856	0.1341	-2.4747	0.013335	0.17524	R02F2.4	175755
13479	WBGene00016451	27.3881	-0.761915	0.307661	-2.47261	0.0134131	0.176043	clec-6	183242
9621	WBGene00011830	330.237	0.419078	0.169486	2.47215	0.0134303	0.176154	cyp-29A2	179550
10927	WBGene00013256	3486.62	-0.34976	0.141579	-2.47043	0.0134951	0.17689	Y57A10A.13	174858
53	WBGene00000055	66.192	0.605293	0.24473	2.46976	0.0135205	0.177109	acr-16	179235
14735	WBGene00017807	44.1189	-0.663303	0.268547	-2.46704	0.0136237	0.178345	F26A1.9	184949
16774	WBGene00020053	7.09506	0.776727	0.319357	2.46676	0.0136341	0.178367	R13A5.11	176075
6861	WBGene00008890	35.4466	0.73314	0.296061	2.46646	0.0136457	0.178404	ser-5	184572
19286	WBGene00022887	737.122	-0.527327	0.213815	-2.46615	0.0136574	0.178442	ZK1290.5	191555
1632	WBGene00002057	156.435	0.481089	0.195121	2.46448	0.0137214	0.179163	ifd-1	187585
1123	WBGene00001480	166.621	0.602639	0.244487	2.46353	0.0137577	0.179458	fmo-5	178596
16680	WBGene00019949	3.58743	0.583482	0.271248	2.46343	0.0137616	0.179458	R08C7.5	177207
10608	WBGene00012900	120.97	0.576281	0.233945	2.46208	0.0138134	0.180017	Y46G5A.8	174905
17001	WBGene00020304	71.8844	-0.633591	0.257108	-2.46184	0.0138227	0.180023	fbxa-200	NA
18007	WBGene00021439	87.8002	-0.788584	0.320852	-2.46157	0.0138329	0.180041	ckr-2	175341
11492	WBGene00013873	25.0976	0.783611	0.316902	2.46121	0.0138468	0.180106	ZC376.1	179918
14646	WBGene00017714	15.0283	-0.823951	0.335964	-2.46085	0.013861	0.180175	F22F1.2	184850
1086	WBGene00001437	46.8392	0.706781	0.286454	2.46043	0.0138772	0.180271	fkh-5	184944
2754	WBGene00004178	7692.33	-0.479317	0.194926	-2.45899	0.0139327	0.180781	prg-1	172515
14436	WBGene00017483	382.247	-0.521666	0.212168	-2.45873	0.0139431	0.180781	lgc-22	184533
18908	WBGene00022467	4.2241	0.73326	0.299621	2.45872	0.0139432	0.180781	Y119C1B.1	172056
2773	WBGene00004197	137.036	0.537244	0.218446	2.45833	0.0139586	0.180866	prx-12	181331
2663	WBGene00004084	3.52884	0.59477	0.270223	2.45719	0.014003	0.181325	pph-2	178119
5971	WBGene00007947	1435.71	-0.417416	0.169957	-2.45601	0.014049	0.181805	C35A5.3	179465
5919	WBGene00007892	276.964	-0.458938	0.186892	-2.45545	0.0140708	0.181971	C33B4.4	259464
6306	WBGene00008299	3.59673	0.58054	0.268836	2.45382	0.0141347	0.182565	C54D10.4	183781
16202	WBGene00019421	7.71964	0.778228	0.320876	2.45405	0.0141258	0.182565	K05F6.10	187039
15695	WBGene00018859	11.8931	0.831638	0.335243	2.45309	0.0141634	0.182819	F55A4.7	186275
10019	WBGene00012256	23.8979	0.802939	0.327011	2.45232	0.0141939	0.183097	lpr-5	181297
153	WBGene00000176	559.953	0.655167	0.267257	2.4517	0.0142185	0.183296	aqp-8	180744
8251	WBGene00010366	9.09081	0.76416	0.32007	2.45147	0.0142274	0.183296	H05L14.1	172575
17826	WBGene00021233	3.87652	-0.690645	0.288903	-2.4499	0.0142894	0.183979	Y19D10B.4	NA
7608	WBGene00009682	13.9656	0.722065	0.311236	2.44771	0.0143767	0.184985	msd-2	260109
3104	WBGene00004768	3433.27	-0.329797	0.134774	-2.44705	0.0144032	0.185209	sel-11	179612
815	WBGene00001016	2569.08	-0.407378	0.166495	-2.44679	0.0144136	0.185225	dna-2	174809
9150	WBGene00011323	1101.62	-0.387141	0.158261	-2.44619	0.0144374	0.18538	mut-15	180000
9509	WBGene00011712	14.4301	0.822444	0.333972	2.44603	0.0144439	0.18538	T11F9.10	188427
15867	WBGene00019047	123.911	-0.708191	0.289559	-2.44546	0.0144666	0.185554	F58E2.3	177110
4898	WBGene00006746	138.175	0.528569	0.216144	2.44436	0.014511	0.186006	unc-6	180961
6589	WBGene00008598	107.824	0.610579	0.249804	2.44234	0.0145925	0.186867	spin-3	184219
15598	WBGene00018749	18.4322	0.802709	0.326318	2.44224	0.0145966	0.186867	F53C3.5	NA
4715	WBGene00006557	23.807	0.763999	0.311124	2.44185	0.0146123	0.186951	tbx-38	182861
16110	WBGene00019318	21.9747	-0.774029	0.316771	-2.43832	0.0147558	0.188668	K02E10.4	180552
13325	WBGene00016291	3500.6	-0.322457	0.132338	-2.43661	0.0148256	0.18934	C31H1.8	177351
16325	WBGene00019561	5.73715	0.663724	0.289838	2.43658	0.014827	0.18934	K09C6.7	178589
7891	WBGene00009983	5.65331	0.680339	0.295701	2.43618	0.0148432	0.189427	cut-2	179823
2797	WBGene00004222	533.957	-0.458863	0.188375	-2.43582	0.0148581	0.189499	ptr-8	174678
5816	WBGene00007776	7.40387	0.813633	0.331478	2.43493	0.0148945	0.189666	dmd-4	181581
9682	WBGene00011900	18.8193	0.787546	0.321512	2.4346	0.0149083	0.189666	T21C12.4	188690
12461	WBGene00015348	3.55345	0.578658	0.267507	2.43516	0.0148853	0.189666	C02F5.5	182122
12894	WBGene00015820	4.59857	0.678447	0.290084	2.43437	0.0149176	0.189666	C16A11.7	182651
17090	WBGene00020404	1286.01	-0.460554	0.189187	-2.43437	0.0149179	0.189666	T10B11.8	172425
11224	WBGene00013576	360.925	-0.419514	0.172353	-2.43404	0.0149313	0.189719	Y76A2B.4	190729
7406	WBGene00009471	4.19598	0.518427	0.254495	2.43332	0.0149611	0.189978	F36D3.5	185352
8647	WBGene00010792	13.8848	0.814112	0.331874	2.4324	0.0149992	0.190342	K12G11.6	3565780
9502	WBGene00011704	22.8215	0.77735	0.317502	2.43193	0.0150185	0.190468	sdz-31	188407
20729	WBGene00077539	40.736	0.708438	0.290431	2.43117	0.0150503	0.190753	Y52B11A.12	13182023
13532	WBGene00016506	71.618	-0.587378	0.241443	-2.43083	0.0150643	0.190812	abhd-5.1	183295
8061	WBGene00010162	2.35843	0.459193	0.236229	2.42955	0.0151176	0.191367	F56H6.1	186412
12129	WBGene00014978	20.5697	0.783967	0.320739	2.42822	0.015173	0.191948	ZC47.8	NA
6916	WBGene00008950	5.30344	0.69999	0.300536	2.42675	0.0152348	0.192487	wht-5	178182
17954	WBGene00021374	56.7453	0.642863	0.264511	2.42673	0.0152355	0.192487	Y37E11B.1	177118
18071	WBGene00021512	1675.3	-0.412722	0.170087	-2.42653	0.015244	0.192487	Y41D4B.4	176976
20247	WBGene00044759	7.78102	0.817228	0.333404	2.42402	0.0153498	0.193704	T06E6.15	4363096
18934	WBGene00022496	36.0893	0.807762	0.336011	2.42379	0.0153595	0.193706	fbxa-92	191047
9099	WBGene00011270	2605.12	-0.434173	0.179193	-2.42296	0.0153947	0.193812	R31.2	179630
18474	WBGene00021969	9.90856	0.75012	0.318755	2.42324	0.0153826	0.193812	Y57G7A.6	173506
18904	WBGene00022462	1970.64	-0.326919	0.134927	-2.42291	0.0153966	0.193812	Y110A7A.15	172142
2225	WBGene00003575	11.6378	0.821226	0.336082	2.42212	0.0154304	0.193887	ncx-10	190821
4299	WBGene00006052	5.9033	0.718246	0.305935	2.4221	0.0154312	0.193887	ssq-3	191964
13569	WBGene00016546	19.4061	0.790221	0.324202	2.42223	0.0154257	0.193887	C40A11.3	183353
15596	WBGene00018747	7.86481	0.795733	0.329873	2.42156	0.0154542	0.194057	F53C3.3	173732
15429	WBGene00018561	86.9737	0.689108	0.284225	2.42133	0.0154639	0.194058	gadr-3	185933
2574	WBGene00003970	1227.48	-0.414447	0.171301	-2.41936	0.0155478	0.194991	pek-1	181334
19856	WBGene00044296	337.733	0.552449	0.228384	2.41834	0.0155914	0.195416	F10C1.9	3565708
2856	WBGene00004300	60.08	0.796741	0.331189	2.41718	0.0156413	0.195922	ram-2	174687
5866	WBGene00007835	48.7697	0.660301	0.272695	2.41616	0.0156851	0.19623	oac-7	180096
19960	WBGene00044412	275.288	-0.471167	0.194985	-2.41616	0.0156853	0.19623	F40H6.6	NA
10762	WBGene00013073	200.921	-0.554657	0.22955	-2.41591	0.0156961	0.196245	hmit-1.1	180205
14289	WBGene00017326	7.4663	0.777884	0.325244	2.41525	0.0157243	0.196409	dmd-5	184287
19776	WBGene00044206	110.793	0.795001	0.330356	2.41515	0.0157286	0.196409	T26H5.9	3564973
11464	WBGene00013842	37.7122	0.699846	0.288855	2.41329	0.0158092	0.197294	fbxa-34	NA
9291	WBGene00011479	46.3069	0.69471	0.287186	2.41185	0.0158718	0.197954	T05E11.2	188130
4561	WBGene00006372	167.748	0.472455	0.195933	2.41036	0.0159368	0.198521	syx-2	181505
6319	WBGene00008313	9.12109	0.796305	0.331477	2.41038	0.0159358	0.198521	C54G4.3	183812
4573	WBGene00006385	1091.66	-0.374743	0.155504	-2.40985	0.0159593	0.198649	taf-4	171630
14705	WBGene00017776	1304.84	-0.344817	0.143109	-2.40945	0.0159764	0.198649	F25B5.5	175841
17009	WBGene00020314	2293.78	-0.37602	0.156048	-2.40963	0.0159686	0.198649	T07E3.3	188233
9812	WBGene00012038	43.8999	0.668103	0.276693	2.4084	0.0160225	0.199101	T26E3.5	188923
16017	WBGene00019216	3.48699	0.558845	0.267636	2.40809	0.0160364	0.199151	H20J04.1	173770
690	WBGene00000859	2.10697	0.475771	0.240136	2.40488	0.0161776	0.20001	cwp-1	178876
915	WBGene00001127	20.8596	0.806012	0.333967	2.40506	0.0161698	0.20001	dyf-11	180421
1690	WBGene00002116	23.3473	0.775423	0.320687	2.40543	0.0161535	0.20001	ins-33	189313
1772	WBGene00002219	1950.72	-0.472605	0.196533	-2.40473	0.0161843	0.20001	klp-7	176511
7295	WBGene00009358	186.217	0.57389	0.238513	2.40521	0.0161633	0.20001	F33C8.4	185223
7798	WBGene00009886	608.94	0.430401	0.178883	2.40584	0.0161355	0.20001	F49E2.2	181177
8779	WBGene00010933	3.50187	0.561223	0.26618	2.40573	0.0161403	0.20001	M162.7	187490
12501	WBGene00015393	73.5763	-0.620246	0.257657	-2.40583	0.0161359	0.20001	C03G6.5	179123
10156	WBGene00012405	401.118	-0.460846	0.191666	-2.40447	0.0161961	0.200034	ztf-25	180158
5189	WBGene00007117	5.43721	0.735664	0.309782	2.40396	0.0162185	0.200189	spe-42	353452
7886	WBGene00009978	2466.9	-0.354207	0.147399	-2.40303	0.0162599	0.200456	F53E4.1	180050
19770	WBGene00044200	135.365	0.654168	0.271967	2.40313	0.0162554	0.200456	H37A05.4	3564949
15203	WBGene00018319	4080.62	-0.311167	0.129541	-2.40207	0.0163027	0.200863	hda-6	177316
13562	WBGene00016539	183.543	0.653154	0.271868	2.4011	0.0163458	0.20115	madd-2	178619
15846	WBGene00019024	5.28233	0.676305	0.294093	2.40115	0.0163436	0.20115	F58A6.5	173883
16790	WBGene00020070	6.08301	0.703346	0.305861	2.3985	0.0164623	0.202461	rmd-6	177278
5510	WBGene00007448	10.2833	0.78341	0.330253	2.39801	0.0164844	0.20261	C08F8.6	182416
18422	WBGene00021909	391.418	-0.487574	0.203467	-2.39637	0.0165584	0.203396	Y55B1BL.1	175199
8571	WBGene00010711	18.9891	0.783733	0.324638	2.39586	0.0165814	0.203556	K09B11.4	187192
12779	WBGene00015698	3642.31	-0.336148	0.14039	-2.39438	0.0166486	0.204257	kca-1	172090
11690	WBGene00014093	20.9192	0.770015	0.319604	2.39408	0.0166621	0.204299	ZK829.1	191434
1148	WBGene00001506	4.45136	0.670479	0.292705	2.39297	0.0167125	0.204547	fut-2	184050
9599	WBGene00011807	2432.34	-0.34406	0.143754	-2.39338	0.0166941	0.204547	T16G12.6	176420
11243	WBGene00013596	2488.04	-0.308328	0.128841	-2.39309	0.0167073	0.204547	nyn-2	173226
11078	WBGene00013419	1539.52	-0.36736	0.153705	-2.39001	0.0168478	0.206079	Y65A5A.2	190478
12976	WBGene00015907	5.98523	0.686924	0.299268	2.38914	0.0168877	0.206442	C17F3.1	172386
6049	WBGene00008028	10.7473	0.798466	0.334911	2.38787	0.0169464	0.206841	scl-6	183343
7589	WBGene00009662	302.005	-0.440729	0.184577	-2.38777	0.0169509	0.206841	F43G6.10	174813
10886	WBGene00013213	1264.48	-0.357137	0.149566	-2.38781	0.0169492	0.206841	Y54G11A.2	175082
20169	WBGene00044661	41.4455	0.688056	0.287564	2.38648	0.0170107	0.207447	fbxa-143	4363088
21697	WBGene00255600	32.0491	0.703017	0.293561	2.38615	0.017026	0.207509	F54H5.14	25502981
12437	WBGene00015323	13.1075	-0.798727	0.335918	-2.38578	0.017043	0.207561	frpr-1	182105
19045	WBGene00022621	6.55196	0.763376	0.32184	2.38561	0.0170507	0.207561	ZC477.7	191182
73	WBGene00000075	476.522	-0.397728	0.166809	-2.38426	0.0171135	0.20758	adm-4	181041
6238	WBGene00008229	1320.38	0.437712	0.183525	2.38492	0.017083	0.20758	C50F4.1	179333
7984	WBGene00010080	2265.46	-0.342017	0.143444	-2.38433	0.0171104	0.20758	F55A11.7	179614
13651	WBGene00016638	18165.7	-0.43771	0.183577	-2.38436	0.0171089	0.20758	perm-4	176932
16758	WBGene00020036	1590.92	-0.380567	0.159572	-2.38494	0.0170819	0.20758	R12E2.11	172008
17633	WBGene00021011	10.3904	0.807741	0.336079	2.38456	0.0170997	0.20758	W03G1.5	189167
4942	WBGene00006791	3748.91	-0.322315	0.135229	-2.38347	0.0171501	0.207899	unc-57	172078
9132	WBGene00011304	9758.27	-0.444494	0.186557	-2.38263	0.0171894	0.208251	mnk-1	174623
13213	WBGene00016164	2.00405	0.477821	0.240863	2.38167	0.0172342	0.208654	C27D9.2	182965
13761	WBGene00016757	60.5943	0.75141	0.315226	2.38148	0.0172432	0.208654	C49A9.3	177385
16098	WBGene00019304	294.798	-0.457622	0.192315	-2.37918	0.0173514	0.209838	K02D10.4	176234
10443	WBGene00012718	1262.98	-0.320116	0.134588	-2.37847	0.0173845	0.209989	dhhc-8	176731
18820	WBGene00022367	139.995	-0.525876	0.22102	-2.37863	0.0173773	0.209989	Y92H12BM.1	190788
6986	WBGene00009023	125.839	0.535062	0.225096	2.37573	0.0175142	0.21143	F21G4.1	181203
8253	WBGene00010368	33.7373	0.707347	0.296684	2.37461	0.0175675	0.211821	H06A10.1	186696
13226	WBGene00016178	2567.47	-0.390692	0.164518	-2.3748	0.0175587	0.211821	mesp-1	177655
7050	WBGene00009097	199.337	0.538887	0.226898	2.3739	0.0176011	0.212018	fipr-2	179696
17991	WBGene00021417	5.73515	0.711384	0.309292	2.37383	0.0176047	0.212018	nhr-236	189677
20963	WBGene00185077	9.15121	0.796241	0.334639	2.37256	0.0176652	0.212621	F58D2.4	13198827
5371	WBGene00007307	7.64479	0.647064	0.293401	2.37188	0.017698	0.212889	spch-1	177877
18528	WBGene00022031	694.087	-0.359887	0.151754	-2.3715	0.0177159	0.212979	Y65B4A.8	171657
13573	WBGene00016550	15.774	0.798587	0.335515	2.3704	0.0177689	0.21349	C40A11.7	183355
19985	WBGene00044439	59.9041	0.751879	0.316682	2.37016	0.0177805	0.213503	Y51H7C.15	3565244
3275	WBGene00005002	1263.62	-0.659593	0.278612	-2.36817	0.0178765	0.214149	spp-17	171681
7544	WBGene00009616	2.00204	0.471936	0.239693	2.36817	0.0178764	0.214149	F41D3.11	185611
16823	WBGene00020106	86.0605	0.574942	0.242406	2.36864	0.0178535	0.214149	R151.1	187907
17331	WBGene00020667	9.52357	0.79882	0.335215	2.36831	0.0178696	0.214149	T22B2.3	188718
1958	WBGene00003091	6278.27	0.594438	0.251161	2.36698	0.0179337	0.214582	lys-2	179429
11359	WBGene00013726	543.226	-0.398028	0.168147	-2.36703	0.0179314	0.214582	Y106G6H.16	172927
3203	WBGene00004910	77.1494	0.574638	0.242634	2.36637	0.0179637	0.214814	snf-11	191770
19053	WBGene00022631	506.957	-0.479269	0.202763	-2.36351	0.018103	0.216352	nekl-2	191199
2768	WBGene00004192	80.0282	0.547147	0.231315	2.36315	0.0181204	0.216432	prx-2	178094
17395	WBGene00020742	2723.62	-0.391634	0.16576	-2.36265	0.0181447	0.216595	T23H2.3	172347
541	WBGene00000683	12.2723	0.630508	0.294271	2.36153	0.0181999	0.217082	col-109	176988
15446	WBGene00018579	55.1048	0.620378	0.262295	2.36139	0.0182068	0.217082	acs-16	171714
6503	WBGene00008508	5.31429	0.657417	0.293659	2.36084	0.0182337	0.217148	F01G10.5	177904
12223	WBGene00015080	37.6415	0.741595	0.31293	2.36087	0.0182322	0.217148	B0244.5	181876
10621	WBGene00012914	32.252	0.713728	0.301618	2.36026	0.0182622	0.217228	bcmo-1	189959
12352	WBGene00015225	45.2944	0.786809	0.334387	2.36007	0.0182716	0.217228	B0507.8	179252
15232	WBGene00018350	1123.88	0.536424	0.227293	2.36005	0.0182725	0.217228	ifo-1	177505
2219	WBGene00003569	64.439	0.60412	0.255721	2.3587	0.0183388	0.217313	ncx-4	172834
6695	WBGene00008712	6.93921	0.717507	0.310527	2.35924	0.0183123	0.217313	F11E6.9	3565677
7396	WBGene00009461	171.637	-0.451371	0.191388	-2.35817	0.0183653	0.217313	madf-2	173019
7556	WBGene00009628	1890.02	0.449352	0.190555	2.35811	0.0183682	0.217313	tatn-1	181574
12480	WBGene00015369	160.052	-0.5558	0.235503	-2.35924	0.0183123	0.217313	ugt-51	178905
15901	WBGene00019086	5.14458	0.579055	0.271559	2.35841	0.0183536	0.217313	F59A6.4	173865
17525	WBGene00020884	211.496	0.446133	0.189148	2.35795	0.018376	0.217313	T28B4.1	180930
20426	WBGene00045215	25.1748	-0.726785	0.307433	-2.35849	0.0183496	0.217313	ceh-63	6418830
21771	WBGene00270292	5.55853	0.758198	0.320158	2.35941	0.0183042	0.217313	F36H5.16	NA
11064	WBGene00013403	8.74725	0.796867	0.335191	2.35729	0.0184091	0.217578	fbxb-100	173275
9402	WBGene00011599	168.335	-0.466728	0.198012	-2.35653	0.0184467	0.217896	T07G12.8	NA
17178	WBGene00020498	1959.18	-0.410307	0.17418	-2.35562	0.0184917	0.218174	T14B4.1	174110
18182	WBGene00021634	916.827	-0.340707	0.144623	-2.35581	0.0184825	0.218174	rde-10	171923
19886	WBGene00044329	2505.31	-0.304885	0.129454	-2.35516	0.0185146	0.218318	cpsf-4	178151
1391	WBGene00001767	4.22649	-0.590936	0.272725	-2.35248	0.0186486	0.219769	gst-19	175010
5416	WBGene00007353	93.8989	0.528389	0.224454	2.35206	0.0186698	0.219892	C06A1.2	182279
2178	WBGene00003526	81.2898	0.593008	0.252027	2.35062	0.0187422	0.220618	nas-7	182368
168	WBGene00000191	13.9716	0.790266	0.3341	2.35027	0.0187596	0.220694	arl-7	NA
4925	WBGene00006774	30.9813	0.690883	0.292802	2.34994	0.0187762	0.220696	unc-38	172105
10353	WBGene00012622	28.1635	0.709245	0.3005	2.34958	0.0187948	0.220696	Y38H6C.9	189690
12696	WBGene00015609	263.898	-0.478971	0.203835	-2.34944	0.0188015	0.220696	math-4	173548
16868	WBGene00020156	50.3633	0.716214	0.304716	2.34941	0.0188032	0.220696	T02B11.4	187981
8031	WBGene00010128	182.359	0.551892	0.2349	2.34908	0.01882	0.220739	F55G11.8	186340
18079	WBGene00021520	86.466	0.653925	0.278164	2.34891	0.0188286	0.220739	Y41D4B.18	NA
2264	WBGene00003614	34.3694	0.741383	0.314865	2.34845	0.0188519	0.220769	nhr-15	178558
7860	WBGene00009951	172.605	0.604559	0.257287	2.34843	0.0188529	0.220769	F53A2.3	186139
9866	WBGene00012095	1128.03	-0.341214	0.145359	-2.34738	0.0189059	0.221262	pssy-2	176776
15141	WBGene00018253	5.3194	0.714697	0.309181	2.34699	0.0189258	0.221368	F40H6.1	175856
14714	WBGene00017785	60.5014	0.739111	0.314622	2.34622	0.0189649	0.221697	F25E5.4	179133
10425	WBGene00012700	637.62	-0.34084	0.145331	-2.34527	0.0190135	0.222137	Y39B6A.42	180239
16883	WBGene00020175	18.3137	0.78335	0.332264	2.345	0.0190271	0.222169	T02H6.5	173458
15363	WBGene00018492	26.3806	0.728045	0.309686	2.34295	0.0191319	0.223264	hpo-26	179044
18605	WBGene00022123	30.8742	0.725811	0.308668	2.34192	0.0191846	0.223751	Y71F9AR.2	190589
9426	WBGene00011625	5317.32	-0.292826	0.12507	-2.34129	0.0192172	0.224003	vps-39	179902
15623	WBGene00018777	582.855	-0.386471	0.165209	-2.33929	0.0193203	0.225075	F53H1.3	176945
7836	WBGene00009924	2953.66	-0.30588	0.130863	-2.33739	0.0194189	0.226093	cfp-1	178363
1803	WBGene00002252	63.997	-0.636271	0.272218	-2.33661	0.0194593	0.226434	lat-2	173771
1348	WBGene00001722	2.02463	0.454979	0.236198	2.33552	0.0195163	0.226708	grl-13	185200
13323	WBGene00016288	5.61217	0.626395	0.288783	2.33553	0.0195156	0.226708	C31H1.5	183097
18642	WBGene00022167	2199.63	-0.312764	0.133896	-2.33587	0.0194981	0.226708	Y71H2AM.2	190605
1454	WBGene00001842	24.0084	0.768667	0.328497	2.33442	0.0195738	0.22702	her-1	179360
11589	WBGene00013982	43.1391	0.720145	0.30784	2.33436	0.0195767	0.22702	ZK512.1	191340
16004	WBGene00019200	41.1762	-0.707078	0.302485	-2.33461	0.0195639	0.22702	H14E04.3	186743
15187	WBGene00018301	5.09019	0.726922	0.313685	2.33391	0.0196005	0.227167	F41G3.5	185631
13328	WBGene00016294	97.3051	0.537026	0.229923	2.33345	0.0196248	0.227318	C31H2.4	183101
16307	WBGene00019541	16.4401	0.766959	0.326654	2.33224	0.0196882	0.227881	K08F11.1	187169
18462	WBGene00021956	3802.71	-0.350429	0.150264	-2.33209	0.0196958	0.227881	Y57E12AL.1	179093
8138	WBGene00010246	7.89861	0.750364	0.325294	2.33184	0.0197089	0.227903	F58D5.7	173082
11936	WBGene00014732	8.09074	-0.751178	0.326292	-2.33114	0.0197461	0.228204	F09F3.8	NA
10059	WBGene00012301	1106.55	-0.406034	0.174248	-2.3302	0.0197955	0.228644	W06D11.3	189243
9140	WBGene00011312	5438.51	-0.347543	0.149209	-2.32923	0.0198469	0.229063	trcs-2	174396
18616	WBGene00022138	877.28	-0.385967	0.165729	-2.32888	0.0198656	0.229063	trpp-10	3564796
19167	WBGene00022753	3.08541	0.554893	0.269598	2.32895	0.0198616	0.229063	ZK484.7	191327
14613	WBGene00017678	454.692	-0.594031	0.255175	-2.32831	0.0198959	0.229282	asp-12	179210
547	WBGene00000690	46.2802	0.6344	0.271935	2.32803	0.0199106	0.229322	col-116	184617
6711	WBGene00008731	71.2293	0.672178	0.288371	2.32636	0.0199995	0.230216	F13B12.3	184410
12110	WBGene00014955	436.374	-0.478863	0.205897	-2.32576	0.0200313	0.23045	Y102A5C.6	NA
6007	WBGene00007984	191.963	0.543821	0.233783	2.32535	0.0200534	0.230575	irx-1	172789
11682	WBGene00014085	7.74092	0.708506	0.312726	2.32469	0.0200886	0.230849	ZK809.1	191427
3408	WBGene00005135	1.93078	-0.423989	0.226026	-2.32314	0.0201716	0.231409	srd-58	191819
5238	WBGene00007167	5392.37	-0.388676	0.167281	-2.3235	0.0201525	0.231409	rbg-3	175629
6190	WBGene00008177	129.835	0.685364	0.294837	2.32319	0.0201689	0.231409	C48D1.1	178271
21724	WBGene00268207	10.2458	0.76439	0.330958	2.32285	0.0201872	0.231458	W08F4.20	NA
8329	WBGene00010456	4080.48	-0.395765	0.170431	-2.32213	0.0202259	0.231641	K01C8.1	174326
12463	WBGene00015350	690.335	-0.428144	0.184373	-2.32213	0.020226	0.231641	fbxl-1	3564805
19808	WBGene00044242	4.52896	0.692763	0.302432	2.32166	0.0202515	0.231802	C54C8.12	3565544
7879	WBGene00009971	845.681	0.452898	0.195093	2.3214	0.0202653	0.23183	F53C11.1	179871
4343	WBGene00006097	4.3792	0.70247	0.303911	2.31977	0.0203532	0.232556	str-31	179136
5000	WBGene00006881	25.6575	0.751922	0.32282	2.31894	0.0203984	0.232556	vab-15	181197
11462	WBGene00013840	55.0613	0.74677	0.322398	2.31933	0.0203769	0.232556	fbxa-151	191061
15942	WBGene00019130	1610.97	-0.338116	0.145771	-2.31952	0.0203669	0.232556	gbas-1	173603
16171	WBGene00019388	193.294	0.503935	0.217206	2.31916	0.0203862	0.232556	K04F1.9	186995
16538	WBGene00019797	28.7932	0.73306	0.314669	2.3199	0.0203462	0.232556	fbxb-31	187482
19384	WBGene00023313	82.8614	0.617504	0.266203	2.31874	0.0204089	0.232556	H28G03.5	NA
7331	WBGene00009395	4.58353	0.691779	0.304576	2.31681	0.0205139	0.232968	clec-64	185264
7814	WBGene00009902	888.297	-0.379507	0.163787	-2.31702	0.0205024	0.232968	drd-1	174339
14864	WBGene00017955	4.71401	0.592201	0.27682	2.31719	0.0204935	0.232968	F31E8.5	174119
15140	WBGene00018252	39.2132	0.709328	0.305051	2.31714	0.020496	0.232968	F40H3.6	174025
16194	WBGene00019413	37.9153	0.648149	0.278864	2.31745	0.0204794	0.232968	fbxb-50	187032
16799	WBGene00020081	32.7261	0.716319	0.307723	2.31784	0.0204579	0.232968	sdz-29	NA
12968	WBGene00015899	1201.05	-0.345188	0.149048	-2.31598	0.0205595	0.233225	C17E7.4	178801
15133	WBGene00018245	40.5546	0.670356	0.288598	2.31604	0.0205563	0.233225	F40G9.9	185557
7421	WBGene00009486	14.758	-0.775887	0.336019	-2.31416	0.0206588	0.234091	F36G9.7	185370
15344	WBGene00018473	171.295	0.456296	0.197101	2.31425	0.0206537	0.234091	cima-1	24104589
1149	WBGene00001507	32.3648	0.700953	0.301696	2.31361	0.0206889	0.234301	fut-4	187342
11823	WBGene00014238	5.18576	0.703189	0.308257	2.31336	0.020703	0.23433	ZK1225.4	173185
18154	WBGene00021605	252.667	0.699053	0.302308	2.31265	0.0207421	0.234642	Y46H3C.5	178653
17231	WBGene00020560	3.89616	0.468347	0.249192	2.31232	0.0207599	0.234703	T19C3.2	175215
17590	WBGene00020957	1271.96	-0.402967	0.174285	-2.31213	0.0207706	0.234703	W02H5.2	189134
8438	WBGene00010574	8.94732	0.671052	0.306685	2.31169	0.0207947	0.234714	K04H4.5	187013
21035	WBGene00194683	10.9562	0.773821	0.334483	2.31181	0.0207883	0.234714	T20G5.15	NA
7062	WBGene00009110	44.0331	0.646639	0.279014	2.31083	0.0208422	0.23512	F25D1.5	184922
5751	WBGene00007709	17720.2	-0.336487	0.145627	-2.31061	0.0208543	0.235126	clec-87	172885
4	WBGene00000004	362.885	0.437914	0.18956	2.30992	0.0208924	0.235164	aat-3	180557
3152	WBGene00004826	236.637	0.424448	0.183719	2.30994	0.0208916	0.235164	skr-20	181445
6762	WBGene00008785	7.04509	0.766572	0.329286	2.30997	0.0208896	0.235164	F14B6.4	184446
7124	WBGene00009173	1766.67	-0.354519	0.153524	-2.3092	0.0209325	0.235485	prom-1	185001
9128	WBGene00011299	4662.45	-0.335281	0.145235	-2.30853	0.0209696	0.235765	ikke-1	176278
10476	WBGene00012755	82.848	-0.546731	0.236811	-2.30822	0.0209869	0.235765	Y41C4A.8	176603
15999	WBGene00019194	23.2131	0.7332	0.316203	2.30812	0.0209923	0.235765	H12I13.6	174015
5228	WBGene00007156	4.07599	0.645695	0.289163	2.30763	0.0210195	0.235941	B0379.2	181943
6713	WBGene00008733	4299.76	-0.289235	0.125359	-2.30725	0.0210408	0.235967	F13B12.6	177933
10888	WBGene00013215	67.9283	0.603776	0.261302	2.30718	0.0210451	0.235967	Y54G11A.4	190295
9887	WBGene00012116	9.12158	0.780519	0.335706	2.30691	0.02106	0.236005	del-4	189033
10551	WBGene00012835	1702.57	-0.381291	0.165326	-2.3063	0.0210937	0.236127	ani-3	180291
20836	WBGene00077663	18.6613	0.744364	0.320878	2.30629	0.0210942	0.236127	F55C9.14	6418746
10015	WBGene00012252	166.352	0.548634	0.237854	2.30592	0.0211153	0.236233	W04E12.7	189193
1959	WBGene00003092	49.5526	0.740583	0.321854	2.30486	0.0211744	0.236765	lys-3	179430
1596	WBGene00002018	79.9307	-0.745894	0.324155	-2.30399	0.021223	0.236865	hsp-16.41	178660
5781	WBGene00007741	29.1574	0.735812	0.318014	2.30387	0.0212301	0.236865	glb-8	182935
16471	WBGene00019725	840.108	-0.333187	0.144612	-2.30401	0.0212223	0.236865	algn-14	187398
17379	WBGene00020721	3576.69	-0.319481	0.138664	-2.304	0.0212228	0.236865	T23B12.6	179226
10643	WBGene00012937	2.76915	0.371845	0.216673	2.30303	0.0212773	0.237262	Y47D3A.31	176545
9161	WBGene00011335	206.136	0.481668	0.209131	2.30255	0.0213042	0.237431	T01E8.8	259461
17139	WBGene00020455	361.261	0.456657	0.198315	2.30222	0.0213229	0.237509	fbxa-59	188447
2365	WBGene00003717	4.39094	0.693247	0.303994	2.30124	0.0213783	0.237996	nhr-127	188480
16539	WBGene00019798	8.16683	0.74812	0.326427	2.30026	0.0214337	0.238482	fbxb-32	173709
8751	WBGene00010904	2226.14	0.35257	0.153338	2.29927	0.0214896	0.238973	ugt-62	175591
2817	WBGene00004242	3270.34	-0.410375	0.178547	-2.29843	0.0215372	0.239241	puf-6	174947
19931	WBGene00044379	53.6483	0.660025	0.28701	2.2985	0.0215334	0.239241	F40H7.12	3565379
7765	WBGene00009852	9.25109	-0.634915	0.297382	-2.29815	0.0215532	0.239275	arrd-24	185991
19239	WBGene00022832	2518.55	-0.353483	0.153825	-2.29796	0.0215638	0.239275	pdp-1	172035
14940	WBGene00018038	17.7026	-0.752249	0.326256	-2.29751	0.0215899	0.239433	F35C8.8	185269
9990	WBGene00012226	174.237	0.60505	0.263359	2.2971	0.0216129	0.239558	W03G11.4	181377
11226	WBGene00013578	2600.54	-0.31038	0.135145	-2.29664	0.0216392	0.239719	scav-2	176787
10589	WBGene00012878	1476.34	0.424935	0.185168	2.29484	0.0217422	0.240597	Y45F10C.2	178334
18575	WBGene00022087	2086.74	-0.375463	0.163599	-2.29503	0.0217313	0.240597	Y69A2AR.16	177039
7811	WBGene00009899	254.919	0.455726	0.198616	2.29405	0.0217877	0.240969	efl-3	174341
6672	WBGene00008685	3450.73	-0.31659	0.138075	-2.29288	0.0218549	0.241581	mon-2	178153
2619	WBGene00004027	1788.19	-0.345443	0.150713	-2.29208	0.0219008	0.241826	pie-1	176667
19774	WBGene00044204	2092.62	-0.348793	0.152171	-2.2921	0.0219	0.241826	suds-3	3565884
2245	WBGene00003595	15.6584	0.770295	0.335375	2.29142	0.0219391	0.241985	ngn-1	177045
17240	WBGene00020569	386.718	-0.382738	0.167013	-2.29161	0.0219282	0.241985	lgc-32	188603
13445	WBGene00016416	12.0095	0.721892	0.322248	2.29116	0.0219544	0.242023	C34F11.5	266855
2275	WBGene00003625	1095.19	0.359929	0.157126	2.29062	0.0219857	0.242236	nhr-31	177601
1785	WBGene00002232	531.806	0.36663	0.16008	2.29014	0.0220132	0.242249	kpc-1	173051
6644	WBGene00008656	67.7854	0.64903	0.28309	2.28985	0.0220301	0.242249	lron-5	184307
15889	WBGene00019072	16.3704	0.767868	0.335148	2.28977	0.0220346	0.242249	fbxc-8	186554
16382	WBGene00019624	381.009	0.48436	0.211491	2.29012	0.0220143	0.242249	rnst-2	190096
2049	WBGene00003241	2722.82	-0.325077	0.142008	-2.28914	0.0220712	0.24252	mig-5	174317
145	WBGene00000168	2319.1	-0.370847	0.162086	-2.28798	0.0221386	0.243129	apx-1	178759
21490	WBGene00219413	14.9232	0.770862	0.334971	2.28741	0.022172	0.243365	Y38F2AL.12	13192359
9980	WBGene00012216	312.411	-0.623043	0.272475	-2.28708	0.0221912	0.243445	W02D9.10	173125
16843	WBGene00020128	592.483	0.438427	0.191708	2.28673	0.0222116	0.243536	R193.2	182256
18667	WBGene00022196	126.846	0.510122	0.222946	2.28635	0.0222339	0.24365	gpa-17	175377
4386	WBGene00006140	2.75937	0.570699	0.27252	2.28579	0.0222666	0.243834	str-81	188951
14511	WBGene00017563	1119.9	-0.327412	0.143246	-2.28565	0.0222747	0.243834	F18C5.10	174082
2734	WBGene00004157	118.959	0.618103	0.270442	2.28517	0.0223027	0.244008	pqn-75	177165
7438	WBGene00009503	77.2912	-0.623221	0.272718	-2.28488	0.02232	0.244066	F37A8.5	175512
14660	WBGene00017729	18.2453	0.745895	0.324596	2.28411	0.0223653	0.24443	F22H10.5	NA
1793	WBGene00002242	48.9814	-0.606861	0.265613	-2.28331	0.0224119	0.244808	kvs-1	183753
7041	WBGene00009088	63.0588	0.670823	0.293332	2.28262	0.022453	0.244905	F23D12.4	184897
14591	WBGene00017654	24.1324	-0.721416	0.315656	-2.28255	0.022457	0.244905	F21C10.4	184764
18594	WBGene00022111	15.3198	0.765407	0.334332	2.28257	0.022456	0.244905	Y71F9AL.6	171859
15552	WBGene00018700	7429.15	-0.312749	0.137048	-2.28204	0.0224872	0.245103	lmd-3	179225
11503	WBGene00013884	807.295	0.343157	0.150416	2.28125	0.0225334	0.245475	ZC412.3	3565691
15631	WBGene00018786	249.189	0.583456	0.255806	2.28062	0.0225707	0.245682	hmbx-1	171679
18598	WBGene00022115	898.929	-0.31873	0.139761	-2.28053	0.0225765	0.245682	Y71F9AL.10	171852
7959	WBGene00010053	2465.37	-0.362288	0.158907	-2.27988	0.0226145	0.245849	F54D5.9	174766
8542	WBGene00010679	4.42571	0.680491	0.303188	2.27986	0.0226161	0.245849	K08F4.5	187164
3917	WBGene00005657	26.6832	-0.695919	0.3046	-2.27906	0.0226635	0.245985	srr-6	182569
9369	WBGene00011561	17290.4	0.386502	0.16959	2.27904	0.022665	0.245985	ttr-15	176448
10656	WBGene00012953	87.4627	0.597424	0.261779	2.27911	0.0226607	0.245985	fbxa-216	190001
5859	WBGene00007826	524.728	-0.351731	0.15436	-2.27864	0.0226884	0.246108	C30H6.9	178523
2942	WBGene00004397	9.81029	0.612237	0.292238	2.2784	0.022703	0.246135	rol-6	174397
11498	WBGene00013879	5.55621	0.657481	0.299342	2.27801	0.0227258	0.246251	ZC376.8	179919
21211	WBGene00195157	5.85103	0.486597	0.252986	2.27734	0.0227657	0.246551	C12D8.21	13214696
19509	WBGene00023490	7.95274	0.721969	0.322135	2.27671	0.0228034	0.246829	F36A2.14	3565250
1337	WBGene00001711	4.23459	0.608929	0.282265	2.27551	0.0228755	0.247345	grl-2	179777
11678	WBGene00014081	297.867	0.397733	0.174763	2.27557	0.0228718	0.247345	ipmk-1	191426
3915	WBGene00005655	304.548	0.552068	0.242713	2.2743	0.0229479	0.247602	srr-4	187292
6548	WBGene00008555	1791.53	-0.325356	0.143042	-2.27455	0.022933	0.247602	F07C6.4	178235
11388	WBGene00013759	23.6853	0.749507	0.329859	2.2743	0.022948	0.247602	fbxb-59	190973
18839	WBGene00022388	2739.51	-0.34997	0.153855	-2.27466	0.0229263	0.247602	Y95B8A.8	190806
5678	WBGene00007633	5.28917	0.683479	0.308252	2.27377	0.0229796	0.247616	C16D2.1	174453
15703	WBGene00018867	591.616	-0.411883	0.18113	-2.27384	0.0229758	0.247616	zhp-1	172186
18022	WBGene00021456	2196.96	-0.386538	0.170007	-2.27367	0.0229859	0.247616	rfip-2	173462
11167	WBGene00013515	170.93	0.487562	0.214389	2.27293	0.0230301	0.247962	Y73F4A.2	177722
13352	WBGene00016318	2799.54	-0.344261	0.151478	-2.27267	0.0230458	0.247999	C32D5.11	174052
3147	WBGene00004821	262.257	0.443499	0.195223	2.2714	0.0231228	0.248696	skr-15	173729
1630	WBGene00002055	248.941	0.542701	0.239083	2.2696	0.023232	0.248948	ifc-1	178747
2636	WBGene00004044	9500.06	-0.38317	0.1688	-2.26997	0.0232097	0.248948	plk-3	266900
11444	WBGene00013822	49.2585	0.688669	0.302565	2.27057	0.0231728	0.248948	Y116F11B.6	191018
11558	WBGene00013947	1141.85	0.44512	0.196099	2.26974	0.0232234	0.248948	ZK228.4	180201
13834	WBGene00016838	230.249	0.538794	0.237351	2.26968	0.0232269	0.248948	C50F2.4	183674
14313	WBGene00017352	241.088	-0.408476	0.179904	-2.27039	0.0231838	0.248948	F10E7.11	174170
21122	WBGene00194892	818.271	-0.371236	0.163521	-2.27025	0.0231922	0.248948	dsb-2	13187952
12373	WBGene00015249	1712.05	-0.331655	0.146167	-2.26901	0.0232676	0.249066	otub-4	177104
17473	WBGene00020830	334.583	-0.366203	0.161382	-2.26913	0.0232605	0.249066	T26C11.4	180502
13937	WBGene00016948	6.50134	0.746118	0.328306	2.26812	0.0233218	0.249515	scrt-1	183848
3183	WBGene00004890	493.94	-0.421777	0.185991	-2.26776	0.023344	0.249621	smp-2	183905
8757	WBGene00010910	2813.01	-0.302159	0.133261	-2.26742	0.0233648	0.249712	M106.2	174670
5381	WBGene00007317	172.95	0.519757	0.22919	2.26719	0.0233787	0.24973	C05A9.2	182243
16525	WBGene00019782	37.9675	-0.651824	0.287048	-2.26682	0.0234014	0.24984	M60.7	187467
11009	WBGene00013344	848.537	-0.3887	0.171553	-2.26582	0.0234625	0.250142	ebp-1	3565059
15238	WBGene00018356	88.3698	0.56267	0.24806	2.26605	0.0234481	0.250142	islo-1	185675
19904	WBGene00044350	290.84	0.416263	0.183676	2.26575	0.0234666	0.250142	Y73B6BL.44	3565715
16477	WBGene00019731	102.09	-0.484619	0.213854	-2.2655	0.0234822	0.250177	M02D8.5	181122
13767	WBGene00016763	381.623	0.403663	0.178176	2.26509	0.0235069	0.250309	C49A9.9	177383
8233	WBGene00010348	593.362	0.44785	0.197769	2.26447	0.0235452	0.250585	H01G02.1	186661
8731	WBGene00010883	3.66854	0.465505	0.247764	2.26342	0.0236098	0.251141	M7.7	187456
5996	WBGene00007973	95.7684	0.526216	0.232336	2.26242	0.0236714	0.251538	C36B1.6	183251
10896	WBGene00013223	3610.93	-0.372777	0.164769	-2.26241	0.0236718	0.251538	efa-6	178217
8201	WBGene00010314	16.1406	0.192949	0.164683	2.26187	0.0237054	0.251763	F59B2.12	176276
6263	WBGene00008254	253.837	0.570862	0.252393	2.26161	0.0237217	0.251805	C51E3.9	266923
10331	WBGene00012595	33.0649	0.755114	0.335871	2.26096	0.0237616	0.252096	Y38E10A.17	174897
1760	WBGene00002206	3.26293	0.501065	0.256799	2.26064	0.0237816	0.252177	kin-24	177829
7621	WBGene00009696	55.2563	0.654006	0.288825	2.25858	0.0239098	0.253404	F44F1.4	173190
2096	WBGene00003408	593.015	0.499964	0.221479	2.25729	0.0239898	0.253855	mrp-2	180408
2153	WBGene00003479	1062.29	-0.395613	0.175232	-2.25768	0.0239658	0.253855	mtm-9	178790
7177	WBGene00009231	56.5316	0.610488	0.269878	2.25737	0.0239852	0.253855	ceh-89	181523
12843	WBGene00015766	1156.78	-0.364296	0.161449	-2.25638	0.0240468	0.254325	C14C11.2	178953
8834	WBGene00010988	8989.66	-0.399675	0.177154	-2.25609	0.0240649	0.254384	metr-1	174681
12650	WBGene00015559	136.767	-0.486605	0.215837	-2.25378	0.0242103	0.255788	npr-17	176124
5656	WBGene00007610	5.43911	0.64864	0.298055	2.25347	0.0242298	0.255861	C15H7.3	182639
7631	WBGene00009708	7.09216	0.660859	0.304454	2.25304	0.0242566	0.256011	F44G3.7	180083
1401	WBGene00001777	33.394	-0.724141	0.321788	-2.25208	0.0243171	0.256293	gst-29	190225
3185	WBGene00004892	3332.23	-0.333106	0.147915	-2.25202	0.0243212	0.256293	sms-1	178072
7001	WBGene00009041	5.40077	0.717034	0.31942	2.25229	0.0243038	0.256293	cut-3	174347
3618	WBGene00005353	1.83739	0.440057	0.233572	2.25147	0.0243555	0.256468	srh-136	185353
7069	WBGene00009118	1491.57	-0.336629	0.149524	-2.25136	0.0243631	0.256468	F25H2.4	172938
5204	WBGene00007132	13.7689	0.737885	0.331482	2.25084	0.0243958	0.256487	pals-27	175567
8759	WBGene00010912	3173.96	-0.285152	0.126693	-2.25073	0.0244027	0.256487	gmps-1	174672
19723	WBGene00044147	3.04183	0.520851	0.260042	2.25091	0.0243909	0.256487	M163.11	3565858
16073	WBGene00019278	24.5505	0.754453	0.334969	2.25038	0.0244246	0.256585	K01A2.3	NA
12859	WBGene00015782	3.58886	0.658234	0.293318	2.2498	0.0244617	0.256725	C14F11.7	180892
14419	WBGene00017464	236.814	-0.47343	0.210413	-2.24978	0.0244632	0.256725	sulp-2	180828
18382	WBGene00021866	60.1005	-0.627693	0.278753	-2.24943	0.0244848	0.256819	Y54F10BM.12	190276
4827	WBGene00006675	191.021	0.532317	0.236743	2.24817	0.0245652	0.257529	twk-22	181703
15658	WBGene00018819	1531.83	-0.40023	0.178046	-2.2479	0.0245823	0.257576	rog-1	186242
2792	WBGene00004217	6282.73	-0.319426	0.142162	-2.24691	0.0246459	0.257988	ptr-2	171950
8823	WBGene00010977	96.0991	0.491293	0.218534	2.24669	0.0246598	0.257988	R02D5.3	187521
19277	WBGene00022876	6.03346	0.670797	0.306991	2.24675	0.024656	0.257988	ZK1248.5	191544
4953	WBGene00006804	3826.7	-0.347096	0.154689	-2.24385	0.0248423	0.259764	unc-71	176706
13043	WBGene00015978	3254.8	-0.396799	0.176891	-2.24319	0.0248846	0.260072	C18F10.7	175889
2715	WBGene00004136	3968.56	-0.289157	0.12895	-2.2424	0.0249356	0.260204	pqn-51	178893
8379	WBGene00010510	7.66755	0.685263	0.314873	2.24271	0.0249152	0.260204	ent-3	179926
13837	WBGene00016841	35.1355	0.637633	0.283553	2.24255	0.0249261	0.260204	magu-3	183676
12185	WBGene00015040	40.282	-0.631134	0.281195	-2.24149	0.0249945	0.26068	cyp-34A5	181847
14736	WBGene00017808	5.38903	0.709609	0.317713	2.2413	0.0250069	0.26068	nspd-9	175640
1633	WBGene00002058	374.819	0.494541	0.220687	2.24072	0.0250444	0.260937	ifd-2	180430
596	WBGene00000740	41.4668	0.745831	0.335804	2.24027	0.0250731	0.260968	col-167	180907
8079	WBGene00010180	1.99801	0.41678	0.228094	2.24038	0.0250663	0.260968	nhr-192	186431
8216	WBGene00010329	35.2405	0.664722	0.295876	2.23998	0.0250923	0.261034	F59D12.1	181656
19587	WBGene00043992	25.67	0.710746	0.315889	2.23966	0.0251132	0.261118	bbs-4	3565681
5977	WBGene00007953	24.3611	0.706682	0.314453	2.23912	0.0251479	0.261345	hda-11	183226
2591	WBGene00003994	3555.1	-0.393878	0.175935	-2.23878	0.0251702	0.261443	pgl-3	178867
19323	WBGene00023244	10.9946	0.751385	0.334823	2.23746	0.0252562	0.262203	C24H12.3	NA
6814	WBGene00008838	123.91	0.495479	0.22134	2.23724	0.0252704	0.262216	F15A4.2	184511
17764	WBGene00021157	239.688	-0.538949	0.240909	-2.23665	0.0253091	0.262483	Y4C6B.3	177313
9941	WBGene00012177	2.80455	0.535594	0.266109	2.23628	0.0253333	0.262532	decr-1.2	189090
11774	WBGene00014183	3.9606	0.433406	0.238763	2.23618	0.0253397	0.262532	ZK1025.3	191492
15865	WBGene00019045	41.6706	0.641808	0.286456	2.2351	0.025411	0.263137	fbxb-47	186518
774	WBGene00000964	115.047	0.475929	0.212867	2.23468	0.0254382	0.263285	dhp-2	177852
2188	WBGene00003536	2.47743	0.368122	0.216097	2.23424	0.0254674	0.263319	nas-17	186923
14051	WBGene00017072	33.9299	0.673861	0.300353	2.23432	0.025462	0.263319	D2096.5	183966
15547	WBGene00018694	28.337	0.69345	0.30901	2.23342	0.025521	0.263739	F52E1.5	3565082
7644	WBGene00009723	1685.38	-0.447741	0.200581	-2.23224	0.0255988	0.264248	F45D3.3	179717
13412	WBGene00016381	1787.47	-0.32752	0.146744	-2.23191	0.0256211	0.264248	sgo-1	183189
14305	WBGene00017343	46.3386	0.687256	0.307247	2.23244	0.0255861	0.264248	F10E7.1	174172
14740	WBGene00017813	109.336	0.558496	0.250177	2.23189	0.0256223	0.264248	nlp-61	184956
16659	WBGene00019926	4.35944	0.646144	0.29503	2.23158	0.025643	0.264327	fbxc-27	187669
18621	WBGene00022143	1.88056	0.426626	0.230578	2.23107	0.0256764	0.264537	Y71G12B.3	190597
14538	WBGene00017592	160.833	0.497378	0.222966	2.23013	0.0257391	0.265048	F19C7.2	184678
9629	WBGene00011838	28.1419	0.713093	0.318973	2.22977	0.0257628	0.265159	T19C4.1	188590
8513	WBGene00010649	85.118	0.530404	0.237781	2.22857	0.0258425	0.265604	K08C7.7	177955
10394	WBGene00012664	2808.76	-0.487479	0.218752	-2.22853	0.0258453	0.265604	Y39B6A.1	180264
11346	WBGene00013710	15.098	0.741217	0.331152	2.22876	0.0258301	0.265604	Y106G6G.1	172900
13132	WBGene00016076	10.3336	0.735855	0.331337	2.22707	0.0259428	0.266471	C24H12.7	NA
5384	WBGene00007321	37.988	0.677007	0.3036	2.22675	0.025964	0.266554	C05B5.4	182246
15605	WBGene00018757	510.472	0.382456	0.171842	2.22552	0.026046	0.267126	tag-304	178639
18143	WBGene00021594	18.6534	-0.731447	0.32791	-2.22563	0.0260393	0.267126	tig-3	266879
20550	WBGene00045457	49.8527	0.70957	0.31855	2.22529	0.0260616	0.267151	F33H12.7	6418627
1619	WBGene00002043	1925.67	-0.299936	0.134867	-2.22395	0.0261519	0.267687	hyl-1	177660
9718	WBGene00011939	4423.66	-0.285103	0.128198	-2.22393	0.0261534	0.267687	prmt-9	178221
18928	WBGene00022490	220.397	-0.481371	0.21644	-2.22403	0.0261463	0.267687	Y119D3B.13	175283
15913	WBGene00019100	395.198	0.413104	0.185783	2.22344	0.0261863	0.267889	F59B1.8	178784
13429	WBGene00016399	9.47317	0.709519	0.32558	2.22306	0.0262118	0.268015	C34D4.3	177488
12515	WBGene00015407	144.524	0.472754	0.212586	2.22245	0.0262531	0.268302	C03H5.5	182182
19067	WBGene00022645	6126.21	0.389447	0.175303	2.22158	0.0263119	0.268768	ZK6.11	191209
1245	WBGene00001609	8255.81	-0.309678	0.13942	-2.22119	0.0263384	0.268768	glp-1	176286
19020	WBGene00022593	530.893	-0.56325	0.253566	-2.22137	0.026326	0.268768	ZC328.3	172343
14982	WBGene00018081	1.90718	0.419038	0.228855	2.21985	0.026429	0.269557	F36A4.2	185339
14520	WBGene00017573	2.31433	0.377312	0.21854	2.21887	0.0264952	0.269962	F18E9.7	181113
19980	WBGene00044434	1.90516	0.418892	0.228827	2.21899	0.0264872	0.269962	Y18H1A.15	3564878
13000	WBGene00015932	200.059	-0.44255	0.199469	-2.21846	0.0265237	0.270117	C17H12.6	182755
4990	WBGene00006863	514.182	0.530502	0.239306	2.21686	0.0266329	0.270821	gyg-1	180644
13280	WBGene00016237	60.77	-0.555571	0.250507	-2.21695	0.0266267	0.270821	C29H12.6	174021
16269	WBGene00019497	19.3322	0.724204	0.325829	2.21722	0.026608	0.270821	K07E8.6	187114
14263	WBGene00017299	17.6817	0.729254	0.327976	2.21618	0.0266789	0.271017	molo-1	184259
[truncated: 19,983 more rows]
