# Supplementary material for: The conserved microRNA‐229 family controls low‐insulin signaling and dietary restriction induced longevity through interactions with SKN‐1/NRF2
Source: Aging Cell. 2023 Feb 7;22(4):e13785. doi: 10.1111/acel.13785 (PMC10086521; doi:10.1111/acel.13785)
Supplement: Supplementary file 3 — Table S2. [file ACEL-22-e13785-s001.xlsx]

## Sheet: Figure 2
Genetic Background	Bacteria	N ( no of subjects)	Mean	SEM	p value	No of experiments
Wild-type	OP50	318	20.30	0.25		4
mir-229,64,65,66(nDF63) III	OP50	303	17.46	0.22	0	4
rol-6	OP50	116	18.60	0.38		2
mir-229,64,65,66 o/e	OP50	99	19.97	0.45	0.0089	2
Wild-type	OP50	180	19.83	0.28
mir-229,64,65,66 o/e;mir-229,64,65,66(nDF63) III	OP50	84	19.33	0.41	0.5064	2
mir-229,64,65,66(nDF63) III	OP50	154	17.92	0.28	1.1e-06	2
Wild-type	OP50	152	20.41	0.38		3
eat-2(ad1116) II	OP50	251	27.51	0.25	0	3
mir-229,64,65,66(nDF63) III	OP50	153	17.62	0.31	0	3
eat-2(ad1116) II; mir-229,64,65,66(nDF63) III	OP50	154	22.68	0.21	0	3
Wild-type Ad-libitum	OP50	368	20.12	0.20
Wild-type 1:5 diluted bacteria	OP50	263	21.08	0.24	0.0006	3
Wild-type 1:10 diluted bacteria	OP50	262	21.99	0.23	0	3
mir-229,64,65,66(nDF63) III Ad-Libitum	OP50	280	18.33	0.23		3
mir-229,64,65,66(nDF63) III 1:5 diluted bacteria	OP50	179	18.54	0.30	0.4403	3
mir-229,64,65,66(nDF63) III 1:10 diluted bacteria	OP50	156	18.52	0.32	0.4171	3
						3
Wild-type	OP50	166	20.20	0.34		3
skn-1 b/c(s393a):gfp	OP50	126	22.36	0.41	2.4e-06	3
mir-229,64,65,66(nDF63) III	OP50	150	17.29	0.30	0	3
skn-1 b/c(s393a):gfp; mir-229,64,65,66(nDF63) III	OP50	76	17.42	0.40	0.9528 (comp. to mir-229-66)
Wild-type	Control RNAi	167	21.01	0.43		2
Wild-type	ham-1 RNAi	112	19.21	0.50	0.065	2
						2
Wild-type	Control RNAi	327	21.85	0.30		2
Wild-type	mls-2 RNAi	176	19.20	0.36	1.8e-08	2
Wild-type	Control RNAi	308	22.04	0.31		3
Wild-type	sex-1 RNAi	323	24.39	0.29	8.3e-08	3
Wild-type	Control RNAi	487	22.71	0.24		6
Wild-type	odd-2 RNAi	552	23.99	0.24	2.5e-05	6
mir-229,64,65,66(nDF63) III	Control RNAi	805	20.00	0.20	0	6
mir-229,64,65,66(nDF63) III	odd-2 RNAi	675	21.67	0.21	0.0008	6
rde-1 (ne219) V	Control RNAi	351	25.83	0.34		4
rde-1 (ne219) V	odd-2 RNAi	375	25.19	0.33	0.0902	4
rde-1(ne219) V; kzIs20	Control RNAi	72	17.03	0.63		4
rde-1(ne219) V; kzIs20	odd-2 RNAi	51	17.29	0.75	0.0916	4
rde-1 (ne219) V;kbIs7	Control RNAi	345	16.90	0.29		4
rde-1 (ne219) V;kbIs7	odd-2 RNAi	358	18.05	0.29	0.0152	4
rde-1 (ne219) V;kzIs9	Control RNAi	88	25.22	0.60		4
rde-1 (ne219) V;kzIs9	odd-2 RNAi	96	24.13	0.53	0.0716	4
Wild-type	Control RNAi	128	22.59	0.46		2
mir-229,64,65,66(nDF63) III	Control RNAi	119	19.70	0.43	3e-06	2
Wild-type	ugt-48 RNAi	169	24.20	0.73	0.0102	2
mir-229,64,65,66(nDF63) III	ugt-48 RNAi	118	22.30	0.51	0.8288	2
